# Supplementary material for: Excitatory synapses and gap junctions cooperate to improve Pv neuronal burst firing and cortical social cognition in Shank2-mutant mice
Source: Nat Commun. 2021 Aug 25;12:5116. doi: 10.1038/s41467-021-25356-2 (PMC8387434; doi:10.1038/s41467-021-25356-2)
Supplement: Supplementary file 4 — Source data [file 41467_2021_25356_MOESM4_ESM.zip › Source data Lee et al.xlsx]

## Sheet: Fig1
Fig1d
	WT	KO
Target	86	174
Non-target	215	235
Side	41	84
S-E	60	136
S-O	22	36
E-O	39	125
S-spc	14	23
O-spc	4	21
E-spc	21	91
EOS	2	11
Fig1e
	WT	KO
0	191	196
1	66	84
2	32	91
3	8	34
4	2	5

## Sheet: Fig2
		Fig2a									Fig2b																					Fig2c															Fig2d
											pExc Firing rate										pInh Firing rate											ISI									WT pInh			KO pInh				WT pExc
			WT				KO				WT					KO					WT					KO						WT					KO				Difference in Burst ratio				Difference in Burst ratio				Difference in Burst ratio
			Hz	peak to valley	halfvalley width		Hz	peak to valley	halfvalley width		R	E	O	S		R	E	O	S		R	E	O	S		R	E	O	S			Rest	Empty	Object	Social		Rest	Empty	Object	Social	E-R	O-R	S-R	E-R	O-R	S-R		E-R	O-R
			4.53333	2.07379	272.25		1.14333	2.11513	332.75		0.676094	2.36476	4.47749	3.13661		5.73721	5.45075	5.04524	4.23158		32.7155	30.8516	34.335	39.3907		1.10746	1.48172	1.31453	1.62044		5ms	0.0130753	0.0111705	0.0193949	0.0345098		0.00378072	0.0047433	0.00414079	0.0020145	0.021278	0.0435505	0.0730009	0.027633	-0.00212895	0.0230567		0.0308642	0.0248227
			6.26	2.20491	363		0.658333	2.30307	332.75		0.45073	1.92559	1.18125	0.536992		7.14931	4.46802	4.20969	3.82455		4.55803	4.32673	4.02534	3.66175		5.7341	7.68416	8.65799	8.069		10ms	0.0564854	0.0885138	0.135764	0.190667		0.0771267	0.030692	0.0207039	0.0237712	0.0577617	0.045045	0.0666667	0.0173859	0.0170748	0.00209199		0.0205479	0.025641
			0.836667	2.31521	393.25		0.163333	2.05002	242		1.57755	1.39774	1.26	1.23757		2.66869	1.516	2.22459	1.84124		21.1623	15.9395	16.513	19.3461		33.3167	35.5329	32.7568	37.8027		15ms	0.0936192	0.12069	0.151797	0.166118		0.159294	0.102958	0.0890269	0.0640612	-0.00931657	-0.0210828	0.0273255	-0.0167082	-0.0286502	0.0141228		-0.0650144	0.0787356
			0.843333	2.76881	363		0.143333	2.02232	242		3.45559	2.45766	1.5525	1.28203		0.53945	0.316151	0.558808	1.12893		23.5338	19.1594	19.2524	30.4329		27.3081	26.6037	26.7745	26.8425		20ms	0.0763598	0.112919	0.13292	0.130667		0.13598	0.115513	0.0890269	0.0757454	-0.0091851	-0.0139944	0.0961558	0.000466636	0.00638523	0.00333758		0.0483271	0.047619
			1.5	3.23706	544.5		0.638333	2.11578	363		1.57755	1.45686	1.06875	0.259606		7.04142	4.26614	6.47685	5.37587		13.2497	10.1212	9.54457	14.9072		8.96799	10.1451	7.7411	8.27019		25ms	0.083682	0.093492	0.0897336	0.0948235		0.102079	0.0998884	0.0921325	0.0765512	0.0114619	0.00592985	-0.00327873	0.0102504	-0.00937178	-0.0103437		0.0314961	0.047619
			0.543333	1.79351	363		0.413333	2.82942	393.25		1.16438	6.11458	8.72999	7.20317		1.3518	1.05511	1.1868	1.02909		5.64237	4.47044	3.19911	4.12351		22.257	15.3185	15.4207	19.6547		30ms	0.0742678	0.0709082	0.0705974	0.0679216		0.0838059	0.0828683	0.0714286	0.0721193	0.00088208	-0.000399524	-0.000105769	-0.0631779	-0.0605597	-0.0431302		0.0633484	0.060241
			2.03	1.84571	332.75		19.0733	0.930831	151.25		1.0517	1.60043	1.06875	0.858832		4.10864	3.85001	5.18727	6.17074		15.1465	24.4842	28.3605	25.6274		1.97744	1.62254	1.00441	1.9655		35ms	0.0507322	0.0679942	0.0589604	0.0500392		0.0698173	0.0728237	0.0724638	0.0628525	0.0431289	0.0616974	0.0216122	-0.0215131	0.0161684	-0.0246479		0.00729927	0
			1.84333	2.50257	484		0.015	3.36243	423.5		3.56828	7.52499	9.55124	8.39095		0.886617	0.676925	0.444193	0.70839		15.3357	15.2667	16.8145	12.8924		25.5237	15.5722	16.129	16.9008		40ms	0.0538703	0.0503885	0.0462891	0.0410196		0.0598614	0.0569196	0.0569358	0.05278	0.0387346	0.0281586	0.0568743	-0.0394109	-0.032559	-0.0405541		0.0193295	0.0121862
			0.0966667	1.94832	453.75		5.10833	1.57961	211.75		0.651148	1.75518	0.663266	0.394183		0.703512	2.08102	5.70298	6.95107		9.35894	12.2214	12.654	11.1322		15.3295	8.45181	15.9151	10.9599		45ms	0.04341	0.0421321	0.0418929	0.037098		0.0506616	0.0446429	0.0414079	0.048751	0.0339581	0.0228799	0.011283	-0.0101308	-0.0156329	-0.012073
			0.0466667	2.52889	484		1.30333	1.9397	393.25		6.1859	5.59209	7.27306	6.0061		0.0321238	1.15553	0.447957	0.835678		20.7894	14.3507	15.7045	14.8214		6.68125	9.33657	10.2612	8.98301		50ms	0.039749	0.0407965	0.0349108	0.0293333		0.0385633	0.047433	0.052795	0.0439162	-0.0190241	-0.0405838	-0.0171519	-0.0177767	-0.00291169	-0.0199649		-0.0671296	-0.0438596
			2.25333	2.39218	423.5		0.526667	1.95349	393.25		0.325574	7.11257	7.52464	5.07251		0.709936	0.732454	0.673818	0.448278		24.1679	32.8707	36.73	29.3141		12.0572	9.7785	7.15439	7.21228		55ms	0.0319038	0.0302331	0.0287044	0.0226667		0.0322621	0.0371094	0.0393375	0.0439162	0.107987	0.129801	0.0527358	-0.0188035	-0.0233995	-0.0254123
			0	1.50208	242		0.07	1.87345	363		2.93016	5.388	3.95673	2.62443		2.67338	1.48476	2.7179	1.90643		4.66477	11.5192	14.7453	12.0674		10.2119	4.21315	9.96075	9.99113		60ms	0.0282427	0.0282904	0.0258598	0.0203137		0.0255829	0.0284598	0.0289855	0.0414988	0.0451646	0.0511043	0.0466466	-0.00737611	-0.0132374	-0.00994369		0.025974	0.0357143
			0	2.94855	453.75		1.04667	2.0917	302.5		6.83705	1.75518	2.63019	1.08919		1.0739	0.508706	1.18509	1.06067		3.07383	7.48297	5.90357	18.4105		5.99196	8.23468	8.02732	10.5035		65ms	0.0277197	0.0233123	0.0227567	0.0168627		0.0240706	0.0284598	0.0383023	0.0298147	0.0517473	0.0325546	0.0762237	0.0201394	-0.000260173	0.0108848		-0.0118721	-0.0458333
			0	2.9949	363		10.5883	2.02619	423.5		8.34762	7.68178	8.14665	20.1206		1.12581	3.75739	3.73268	2.57194		6.11203	8.49236	8.58921	15.2891		24.397	27.6978	26.4164	31.3884		70ms	0.0230126	0.0218553	0.0152573	0.0127843		0.0214241	0.0279018	0.0269151	0.0342466	0.00238181	0.0235833	0.0414322	0.0154269	0.00281153	0.0644853		0.0181229	-0.0172535
			0.09	2.04058	393.25		4.80833	2.40144	423.5		3.26098	7.90444	4.07053	6.48699		2.2581	7.0888	10.609	13.0053		34.9088	38.3628	37.5449	34.9767		8.02718	8.30726	12.9041	12.338		75ms	0.0214435	0.021491	0.0206879	0.0101176		0.0163831	0.0284598	0.0227743	0.0225624	0.0700303	0.0578607	0.0506626	0.006585	0.0250101	0.0192076		0.00850816	0.00310136
			3.3	1.89683	423.5		2.455	2.74906	332.75		15.3984	6.91104	5.09516	4.64206		2.32299	3.56508	3.47012	3.33451		41.1964	36.0446	35.5549	36.6795		11.3162	7.6421	7.20721	7.01498		80ms	0.0193515	0.0194269	0.0137057	0.0106667		0.0132325	0.0212054	0.0207039	0.0278002	-0.0438523	-0.0559077	-0.0389998	-0.0448119	-0.053806	-0.0266271		-0.0407988	-0.0378152
			5.80333	1.18597	181.5		1.165	2.35358	453.75		2.46462	0.608034	0.139977	2.23176		4.38318	2.63245	2.39147	2.9255		4.05162	7.16325	5.63943	4.59198		38.1577	36.4729	33.2213	27.6784		85ms	0.0256276	0.0157844	0.0126713	0.00760784		0.0127284	0.0214844	0.0207039	0.0269944	-0.0597831	-0.0906291	-0.0876904	-0.0150974	-0.0163393	-0.0392674		-0.00921659	-0.00921659
			0.11	2.39006	302.5		2.89167	0.91098	181.5		1.02614	0.86495	0.156774	0.342203		0.684568	2.43186	1.95859	1.52514		5.87412	8.30154	9.69391	8.27363		3.6607	7.95381	6.17688	6.16979		90ms	0.0162134	0.0149344	0.00905094	0.0067451		0.0102079	0.0170201	0.0217391	0.020145	-0.0222555	0.0124304	-0.0243125	0.0660222	0.040503	0.0638277		0.00287388	-0.00917431
			6.46	0.76911	121		0.806667	2.28516	393.25		0.009443	1.75987	0.201567	0.734001		0.856521	4.86579	9.47363	8.38827		3.2383	12.6721	24.361	28.5653		10.3553	14.0561	12.2911	15.0835		95ms	0.0209205	0.013356	0.00724076	0.00698039		0.00768746	0.0125558	0.0175983	0.0225624	0.0682795	0.137016	0.145776	0.0331616	0.00455305	0.0252644
			2.51333	2.6266	453.75		0.321667	2.23732	363		0.286438	4.25196	2.402	1.64158		0.412039	2.27884	2.09342	0.748705		13.0132	8.26132	9.07703	8.44622		20.8539	25.0489	30.4963	28.4044		100ms	0.0130753	0.0106848	0.0103439	0.00564706		0.00768746	0.0131138	0.015528	0.020145	-0.0715391	-0.0579895	-0.0659296	-0.0496545	-0.0327158	0.027669		-0.0217084	-0.0298216
			5.1	2.76466	423.5		0.358333	1.85738	302.5		4.87889	3.13009	1.74691	2.05818		0.226356	1.06848	3.77943	1.16411		15.9879	9.0976	11.7549	11.5566		8.10402	9.22857	16.393	8.66827		105ms	0.0151674	0.0109276	0.00465477	0.00439216		0.0063012	0.0106027	0.0279503	0.0209508	-0.00367373	-0.0037575	-0.00686236	0.0202563	0.0254014	0.0124442		-0.00642632	-0.00929407
			3.30333	2.43386	332.75		4.67	2.23877	363		12.9401	10.6706	10.1847	16.8076		0.792246	1.74572	1.04101	1.12241		16.9981	10.4829	10.8232	7.47039		26.083	18.7358	15.135	12.6691		110ms	0.0156904	0.011899	0.00620636	0.00423529		0.0063012	0.00976562	0.0113872	0.016116	-0.0122976	-0.0152525	0.00634501	-0.0707627	-0.0926636	-0.097284		-0.0239126	-0.0172801
			1.46333	1.94347	453.75		1.6	2.5149	332.75		1.81992	0.777977	0.843867	1.01945		1.21909	1.48669	1.10255	1.89733		9.87206	15.0631	17.3715	10.8019		15.8759	14.5953	19.5143	17.6478		115ms	0.0130753	0.0103205	0.00413757	0.00360784		0.00327662	0.0114397	0.0144928	0.0108783	0.0553228	0.0493698	0.0214324	-0.0528272	-0.00512872	-0.0275757		0.0702449	0.181105
			0.866667	2.50281	453.75		0.806667	2.42946	363		1.58561	11.6052	11.6227	10.2408		1.41634	0.245534	0.353841	0.40657		0.40173	0.867171	0.249053	0.646955		3.71206	4.96877	6.89719	6.54876		120ms	0.00993724	0.00594949	0.00465477	0.00290196		0.0031506	0.0106027	0.0124224	0.00805802	0.0619691	-0.0285714	0.188095	-0.00909604	-0.0116766	-0.00564448		0.01024	0.01336
			5.44333	1.70862	302.5		0.665	2.2791	393.25		8.94234	11.5408	9.76102	11.0865		2.325	1.73762	1.86151	1.90775		0.195966	0.509791	1.42316	2.2167		20.0484	18.868	17.231	19.9597		125ms	0.0135983	0.00825644	0.00258598	0.00305882		0.00378072	0.00530134	0.00828157	0.0104754	0.0793651	0.0175439	0.0483029	-0.0497901	-0.0967112	-0.0168615		-0.000519411	-0.00572545
			14.7667	1.83626	211.75		0.858333	2.22862	363		5.43088	7.59103	8.30818	8.46839		1.29023	1.627	1.77946	1.9981		9.87206	15.0631	17.3715	10.8019		22.761	25.0698	17.278	30.5056		130ms	0.0115063	0.00607091	0.00387898	0.00266667		0.00466289	0.00864955	0.0124224	0.0116841	0.0553228	0.0493698	0.0214324	0.0216154	-0.0132543	0.0589886		0.0129409	0.012282
			6.42	1.4048	393.25		2.76333	1.45123	181.5		8.71766	2.68839	2.5664	0.810927		4.9766	2.58215	4.47685	2.91201		4.61664	5.9789	5.87488	9.28979		18.4898	8.87504	7.05628	11.4439		135ms	0.00889121	0.00352113	0.00232739	0.0027451		0.00289855	0.00641741	0.00621118	0.0104754	0.0249905	0.036683	0.0543258	-0.0926204	-0.0984141	-0.072743		0.0557901	0.0201129
			1.94333	4.26924	907.5		3.56833	2.2961	332.75		11.3946	6.91893	6.85533	10.0671		1.03477	0.458689	0.553838	0.837464		4.40357	7.15215	6.8594	7.67829		0.221355	0.712063	2.57312	4.68725		140ms	0.0104603	0.0053424	0.00181019	0.00196078		0.00277253	0.00613839	0.00724638	0.0116841	0.0204545	0.0340062	0.0139058	-0.0355376	-0.0417026	-0.0190398		0.0178193	0.0103147
			0.473333	3.07234	363		3.365	2.02791	363		0.26494	2.55999	2.37148	4.5403		1.51335	1.18989	1.49228	2.18575		15.2704	14.6369	17.1243	13.9726		3.8706	4.8733	6.0768	5.55823		145ms	0.0115063	0.00461389	0.00206879	0.00172549		0.00239445	0.00418527	0.00724638	0.00684932	0.00368152	0.012625	0.00464022	-0.0364903	-0.0363955	-0.0250115		-0.114205	-0.136713
			3.66667	1.60584	211.75		3.1	2.93438	363		5.73176	3.05598	3.37223	2.27015		12.4617	9.25012	10.0361	8.98123		0.815988	0.497316	0.406316	0.537148		4.81073	5.21487	5.09052	7.68209		150ms	0.0120293	0.00339971	0.00232739	0.0014902		0.00163831	0.00530134	0.00724638	0.00926672	-0.0230394	-0.132622	0.0143756	-0.000190599	0.00623347	-0.00395728		-0.014642	-0.0399102
			7.85	2.02719	393.25		7.45333	1.46998	242		1.28593	3.25332	2.978	3.68899		0.852785	1.06918	1.76159	1.88549		4.03734	5.64853	2.90922	4.25795		5.15154	6.4629	6.34947	8.60286		155ms	0.00627615	0.00388538	0.00181019	0.00109804		0.00151229	0.0047433	0.00724638	0.00805802	-0.00787191	0.000179991	0.0155282	0.0596456	0.0827434	0.06615		-0.0930942	-0.0196029
			4.22333	1.74214	242		0.235	2.60626	363		0.0840055	1.45066	4.43363	4.25653		0.0291029	0.584305	0.677375	0.186238		15.3275	11.0719	11.5906	12.7327		0.587407	5.70797	6.11195	7.17811		160ms	0.00679916	0.00364254	0.00129299	0.00101961		0.00126024	0.00334821	0.00414079	0.00926672	-0.0259949	-0.0214587	-0.0169436	0.00929692	0.00552995	0.00168776		-0.557627	-0.549881
			15.1367	1.0786	151.25		0.151667	1.93841	272.25		15.3342	12.8426	13.034	7.94552		0.391272	0.308088	0.659704	0.659815		6.71244	18.3603	25.9288	32.1021		21.741	23.3502	21.5877	20.6404		165ms	0.00470711	0.0040068	0.00206879	0.000941176		0.00214241	0.00362723	0.00414079	0.00684932	0.0428832	0.112097	0.193933	0.00835446	0.00313904	-0.00280867		-0.0074324	-0.0098396
			4.77	2.79333	302.5		23.01	1.08063	181.5		6.42319	6.22397	3.01439	1.84449		0.158449	0.910099	1.34886	0.824769		6.42601	9.39005	7.76227	7.43053		26.1879	21.2826	20.7954	24.4302		170ms	0.00627615	0.00327829	0.00206879	0.000941176		0.00100819	0.00223214	0.00414079	0.0128928	-0.0193306	0.0225703	-0.00267941	-0.0656108	-0.0579363	-0.0189859		0.0229885	0.0303503
			0.923333	2.3712	423.5		0.873333	2.05573	332.75		3.72855	3.75998	2.55343	5.53348		0.394506	0.768449	1.46666	1.74		13.755	16.1042	16.7192	19.8197		12.3655	21.5787	20.5657	20.9681		175ms	0.00679916	0.00230695	0.00258598	0.00101961		0.000882168	0.00139509	0.00207039	0.00483481	-0.0283947	-0.0242574	0.00861421	0.0410684	0.031494	0.0330414		-0.00186421	0.0105021
			2.89	1.7546	90.75		0.621667	2.11868	484		6.10009	2.57065	2.08642	1.27696		0.0388039	0.740119	0.918874	0.702384		16.0118	13.6002	10.5558	15.0436		0.267508	15.7389	23.0741	21.5167		180ms	0.00889121	0.00291404	0.00206879	0.000705882		0.00126024	0.00279018	0.00207039	0.00684932	-0.0393879	-0.0761867	-0.0227095	0.131288	0.0466548	0.0342328		0.0293211	0.002672
			6.43667	2.5503	393.25		0.931667	2.99749	393.25		0.387718	4.71464	3.79073	0.425653		0.630563	2.00788	1.59625	2.17632							8.35855	10.5945	8.03113	9.41881		185ms	0.00732218	0.00412822	0.00181019	0.000627451		0.000882168	0.00139509	0.00724638	0.00564061				-0.0179373	-0.046969	-0.0282403		-0.0289647	-0.0323659
			10.6867	3.78395	332.75		2.85833	1.86107	363		5.26313	2.10086	1.88512	1.65286		0.00970097	0.187686	0.447657	1.71339							31.9041	25.8701	25.7835	21.9718		190ms	0.00523013	0.0026712	0.00129299	0.000862745		0.000378072	0.00195312	0.00621118	0.00443191				-0.0386744	-0.0448135	-0.0502288		0.0104328	-0.00214192
			2.59333	2.8207	363		1.73667	2.08888	393.25		0.257839	0.283307	0.425525	0.462459		2.45111	3.42792	2.88621	3.91632							28.9452	29.2647	27.5447	30.2897		195ms	0.00575314	0.00206411	0.00129299	0.000784314		0.00063012	0.00223214	0.00207039	0.00765512				-0.0182511	-0.0241773	-0.0434908		-0.179654	-0.153199
			0.86	1.96207	332.75		1.85833	2.64798	363		4.97655	10.1371	10.7811	11.0367		1.61359	3.77496	2.15582	3.94825							15.8779	28.104	28.2097	30.8992		200ms	0.00732218	0.00242836	0.000517197	0.000627451		0.00063012	0.00362723	0.00310559	0.00483481				0.05016	0.050804	0.0736323		0.0214756	0.031469
			5.35	1.99554	272.25		16.17	0.953819	121		1.75605	0.709349	0.432104	0.289935		3.01377	0.623258	0.512449	1.66018																													0.249551	0.33186
			2.97	2.12866	332.75		1.17333	2.49291	393.25		0.615259	1.00422	1.39025	1.24258		0.313665	0.580763	1.06613	0.58532																													-0.196772	-0.183315
			11.8133	0.86988	90.75		4.905	2.09298	393.25		1.77848	6.12432	4.53038	4.72499		3.57401	0.582767	1.2466	3.48003																													0.0266766	0.0190957
			0.3	2.085	363		0.0616667	1.53386	272.25		1.96114	1.01041	0.783692	1.0323		9.01245	13.6837	12.2856	10.4039																													0.00714286	0.015625
			5.49667	2.52731	363		0.203333	2.20435	363		1.19847	0.387668	0.469678	0.500218		0.045159	0.0630701	0.233406	0.977305																													0.108571	0.165294
			16.1333	1.05105	181.5		0.0266667	2.55244	393.25		1.86639	8.87268	7.32437	10.8917		10.8511	14.1529	13.1556	11.919																													-0.0763395	-0.0691509
			5.95333	3.22842	393.25		0.621667	1.40965	272.25		2.76907	2.61024	5.09177	7.04463		6.71902	5.44673	4.7689	6.13272																													-0.114943	-0.0838222
			1.28333	1.28073	393.25		4.07333	2.16212	332.75		12.04	9.65947	13.7629	3.87205		0.267729	0.285077	0.334194	0.480896																													0.000355813	-0.000370503
			4.15	2.21421	484		0.823333	1.15401	181.5		0.555742	3.71068	2.28301	6.6949		0.790283	0.292645	0.132617	0.201666																													-0.0548694	-0.0361702
			9.85667	1.77805	211.75		2.29667	2.2769	393.25		1.98846	1.30246	1.42598	0.324752		0.816088	0.857753	1.11929	1.10658																													-0.0137862	0.0358527
			0.566667	2.00114	332.75		1.3	2.57882	363		0.642476	0.31897	0.180048	2.07342		1.89345	3.6505	5.60174	6.37058																													0.151639	0.568306
			23.1667	1.00297	181.5		7.93	1.09754	181.5		0.74206	1.49916	2.01654	1.77365		0.0387077	0.305259	0.206882	0.263717																													-0.112039	-0.112039
			8.45333	2.31737	453.75		11.3017	2.48441	363		3.6589	10.005	13.6045	7.09459		2.43536	2.0359	1.62323	2.35277																													0.0408044	0.0321661
			8.94667	2.44171	453.75		0.268333	2.32352	393.25		9.32876	5.38528	5.67513	1.24905		0.761252	0.562585	0.376632	0.237863																													0.0114999	0.0143043
			18.6133	2.65421	332.75		0.085	2.46284	332.75		1.62547	7.26188	3.85304	3.29749		7.52866	11.6705	9.48476	6.44814																													-0.0865721	-0.102827
			0.32	2.12108	423.5		0.9	2.1569	332.75		0.324451	0.765528	0.417712	2.2233		0.158057	0.0882981	0.164445	0.175811																													-0.0909091	0.00909091
			1.30333	1.61421	272.25		0.353333	2.84304	363		1.52267	3.67347	3.65858	1.62376		5.94809	3.68834	4.26496	3.12324																													-0.0234921	-0.0267749
			6.69333	1.99342	393.25		3.145	2.57268	332.75		9.20669	7.12898	7.29556	7.11957		0.477395	3.37803	2.28631	3.31456																													-0.0285136	-0.0353764
			0.136667	2.16331	423.5		4.26333	2.9431	363		0.295539	0.494403	1.00827	0.449657		5.76498	4.69075	3.60046	4.6701																													-0.125	0
			3.87667	4.13588	605		0.531667	2.00758	363		3.01602	3.23316	4.23457	3.02233		1.6211	3.90298	5.29121	5.70295																													0.0160784	0.0109405
			15.17	2.2832	393.25		2.34667	2.1589	393.25		0.148871	1.1753	0.38056	2.21546		8.37892	7.07798	7.84559	7.82809																													-0.0570513	-0.0666667
			0.346667	2.83912	363		0.756667	1.97318	302.5		1.49519	3.59358	3.55963	2.47819		0.468751	1.95523	2.77941	2.71587																													0.0118697	0.00966949
			0.05	2.24177	363		0.623333	2.19497	393.25		0.155344	1.90447	2.80315	1.94208		1.85222	1.80425	1.19204	1.21861																													0.0487805	0.0764192
			10.7633	3.05375	302.5		26.5183	0.944297	151.25		0.508105	5.77803	4.3718	3.12082		3.01758	2.61743	2.26245	2.32576																													-0.0823425	-0.0349166
			5.27667	1.80416	363		1.11833	2.14608	423.5		0.0711994	1.56911	0.566199	0.841449		2.2819	3.26619	1.93403	1.59385																													-0.186508	-0.047619
			6.10333	1.48985	302.5		29.29	1.04148	151.25		2.57612	3.83663	4.54351	5.4996		1.67318	1.77435	1.41707	1.52326																													-0.00335666	0.0170849
			12.5267	1.22718	181.5		1.43833	2.11989	363		5.18409	5.91552	3.7201	4.35811		0.693361	1.33936	1.80023	1.66444																													0.00547615	0.0306743
			0.123333	2.21427	363		22.3017	1.11186	151.25		0.725782	2.49968	2.02048	6.77928		12.653	13.2501	13.1064	13.5348																													-0.120245	-0.101786
			5.44	1.2897	211.75		1.01333	2.81451	332.75		3.93867	9.79452	13.7957	16.413		1.3737	0.203296	0.340584	0.297222																													0.00421344	0.0121918
			2.11	2.32149	363		2.72167	2.55271	332.75		1.68208	0.692045	1.39072	1.82158		11.3542	9.20212	10.4	11.1793																													0.0885522	0.113508
			0.513333	1.90811	302.5		1.23	2.65027	393.25		7.86654	6.7049	5.91056	5.84032		3.65235	1.2407	0.821051	0.646458																													0.0460918	0.034778
			1.78333	2.11315	423.5		0.0816667	2.64671	453.75		0.830236	1.54292	1.07584	0.281687		0	3.88664	6.15603	6.22308																													-0.0175179	-0.043514
			1.94	3.17268	423.5		4.145	2.04326	302.5		2.63118	2.28791	1.7384	1.53989		0.666192	0.604588	0.64461	1.7274																													0.0168891	0.017928
			2.55	2.43882	453.75		0.853333	2.38206	484		0.0216114	1.06265	0.27552	0.0751167		0.635911	3.88664	7.34856	3.63197																													0.134615	0.166667
			1.72	2.8516	423.5		5.27333	1.92603	363		0.106256	0.77146	0.72816	0.169012		0.0605629	1.4251	2.15944	2.3475																													-0.125	-0.172973
			2.82667	2.25964	363		5.63833	2.79243	332.75		2.44208	2.36732	2.2304	3.17368		5.00844	1.54383	2.59339	3.28481																													0.00529206	0.00143414
			12.8733	1.09337	211.75		0.136667	2.29461	332.75		0.0108057	1.56183	2.13856	4.8638		0.0291754	0.391771	0.366689	0.323096
			0.176667	2.30821	363		1.38833	1.14032	181.5		11.0254	9.41257	8.00976	4.54456		3.19956	2.9034	1.05224	1.23854																													-0.0100016	-0.0125705
			1.62333	1.97513	302.5		2.00833	2.62845	302.5		0.500622	4.43398	3.46042	4.60603		0.110218	0.214669	0.201945	0.350021																													-0.0926067	-0.125687
			1.96667	1.14655	332.75		0.328333	1.7056	302.5		1.17752	1.20372	0.940333	1.32117		0.765043	3.61539	3.35866	5.78881																													-0.0625109	-0.120482
			11.5933	2.37744	393.25		6.03333	2.2955	393.25		0.183326	1.70181	0.940333	1.03239		13.21	19.9159	24.6319	24.7909																													-0.10735	0.110865
			0.83	2.056	393.25		1.165	1.14207	272.25		0.472418	1.18663	0.739728	0.924094		8.00377	4.39177	4.54375	3.91754																													0.000269906	0.040724
			0.636667	3.63662	302.5		3.06333	2.27225	363		1.61468	3.60627	1.80544	3.37872		10.0882	10.3649	10.0919	8.29281																													0.0294767	0.0355556
			0.103333	2.07911	393.25		5.45167	0.962155	181.5		16.4885	22.794	26.2248	23.0317		2.44425	2.01431	1.7431	1.18469																													0.114848	0.128337
			0.843333	1.99007	393.25		1.13	2.49334	302.5		6.35755	9.00445	10.8837	13.6195		1.96772	3.0483	2.1895	2.15398																													0.0197458	0.0139323
			0.77	2.59284	363		0.225	1.99372	242		14.3249	19.1842	19.0804	18.9629		0.66455	7.3077	7.10526	7.76777																													0.0355759	0.0287307
			0.313333	2.02949	332.75		0.596667	2.62445	363		6.57191	7.44482	5.5956	2.77601		4.55136	3.54562	2.59871	2.80017																													-0.0161662	-0.0167756
			2.66667	2.15804	332.75		0.783333	2.33839	393.25		3.3893	2.89151	3.3048	4.89813		1.46525	3.5814	2.81128	3.26462																													0.0260354	0.0247784
			11.1367	3.14289	514.25		0.468333	2.67239	332.75		0.239093	2.05204	1.74192	0.679418		13.68	9.40072	9.71459	10.6151																													-0.0885208	-0.110605
			1.57	2.94466	363		0.458333	1.918	272.25		1.94182	1.25921	2.25481	3.46029		0.923886	3.78355	2.98134	2.16071																													0.0367647	0.0440463
			11.3767	2.19489	363		0.655	1.83365	302.5		0.00646196	0.816152	1.79514	2.55967		0.0907678	0.593918	1.16384	3.25116
			6.96333	3.67075	484		32.2633	1.12011	151.25		0.743126	9.1409	8.55474	8.40582		4.73289	6.68158	6.81297	6.48885																													0.0809411	0.0368478
			8.38667	2.18124	393.25		24.0333	0.921311	151.25		1.27301	4.37613	0.377415	0.726819		1.12569	1.13097	0.521656	0.419294																													0.00510204	0.173913
			0.00666667	2.51184	332.75		1.70167	2.02215	393.25		0.371563	0.668467	1.53869	0.316008		0.0091768	0.152513	0.0657944	0.0207343																													-0.0555556	-0.00555556
			4.41667	1.25541	181.5		0.79	2.1061	332.75		9.27513	13.7915	12.5589	13.5707		1.10733	0.217876	2.06313	4.03398																													0.0121009	0.0254151
			2.94333	1.95607	393.25		0.87	2.14825	423.5		0.639576	2.02903	1.45097	1.68547		0.74332	0.51894	0.441763	0.276458																													-0.14624	-0.23762
			0.183333	2.08103	393.25		2.35833	1.91072	423.5		0.412794	0.653331	0.198962	0.324399		0.0214125	0.0475365	4.35653	4.4118																													-0.0671992	-0.142857
			0.0133333	2.29016	363		3.42833	2.56448	363		0.922416	0.285113	0.562917	0.336153		1.10733	2.02624	1.27829	2.37754																													0.143909	0.0125958
			0.146667	2.78877	484		2.60833	2.66164	423.5		0.489904	0.553674	0.429201	0.247109		0.14377	1.44986	1.77175	0.91231																													-0.036526	-0.0142045
			0.433333	2.05915	393.25		3.29333	2.91044	363		0.64888	1.31433	1.41246	3.64549		0.761416	0.370151	0.439257	0.335832																													0.0332954	0.0747973
			0.153333	2.01832	393.25		1.24	1.88635	363		0.667319	0.602448	1.42499	0.672956		9.05061	10.1362	9.52851	10.003																													-0.0216121	-0.013246
			0.0366667	2.48919	453.75		0.743333	1.83032	393.25		0.182292	0.556379	0.240666	0.177416		0.74542	1.15342	1.20289	1.78951																													0.0136986	0
			2.25333	2.9138	332.75		0.601667	2.58406	393.25		0.257162	0.361469	0.620664	0.593425		0.141345	1.11557	1.25536	1.24467																													0.075	0.0101351
			0.11	2.01578	393.25		9.35333	1.57781	211.75		0.989585	0.350837	0.398998	0.0367067		10.8611	12.1587	13.3347	11.7865																													0.190373	0.0934343
			2.87	1.28912	242		0.146667	1.96655	363		0.439454	3.02287	1.75432	0.734134		7.15076	10.3128	11.1727	9.21206																													0.0108652	0.0787429
			1.43	0.893433	211.75		1.54	2.78579	363		0.393881	1.16946	1.55799	1.04002		2.24545	1.28065	2.12016	2.17533																													0.0402685	0.0175439
			17.3933	1.20852	211.75		1.42	3.25067	332.75		1.16862	2.84922	2.69165	3.39537		0.433672	1.1856	1.93186	1.88781																													0.00399063	-0.00362669
			0.556667	1.95452	302.5		0.895	1.59579	332.75		1.3471	0.708783	0.819169	0.790131		0.657489	2.17891	2.78141	2.33719																													0.0190247	0.0293508
			12.2833	1.36018	211.75		1.61833	2.1075	423.5		1.55286	0.258199	0.495813	0.0651924		2.10139	4.97876	2.98989	3.53254																													-0.0126569	0.0734542
			7.95667	3.40029	847		1.50167	1.90872	363		0.218622	0.0810037	0.280242	0.229477		2.04659	3.13829	2.41531	2.08741																													0.190476	0.190476
			9.18	1.07472	181.5		2.81833	2.43414	332.75		4.05415	2.98954	2.69463	1.18911		11.8831	13.4426	14.3698	13.2114																													0.00566548	0.0294359
			4.19667	3.15095	423.5		0.976667	2.02819	423.5		5.61343	6.80178	9.12942	3.3222		5.54353	1.02652	1.85089	1.44067																													-0.0231763	-0.0224702
			0.446667	3.3997	393.25		0.963333	2.22769	423.5		0.280842	0.769163	1.44707	0.897282		0.138588	0.945404	1.46952	1.64138																													-0.0700447	-0.107283
			10.81	1.72113	90.75		11.56	1.11122	211.75		15.4655	13.8832	14.7766	13.5117		1.56315	2.5649	2.27293	1.86886																													-0.0171339	-0.0173021
			0.126667	2.2564	393.25		0.0483333	2.70471	272.25		6.39235	6.00202	6.00005	6.16816		1.07648	0.693669	0.671201	0.896517																													0.0063008	0.0185975
			3.63	2.78456	453.75		0.4	3.27301	363		2.1861	0.621527	0.352944	0.653284		0	0.836978	0.0510899	0.0410951																													0.0176471	0.0751634
			1.61667	2.45082	484		0.81	2.15322	393.25		0.45956	0.670739	0.29412	0.545715		3.39307	5.69765	5.30605	6.24988																													-0.165364	-0.0642702
			0.126667	2.97605	423.5		0.276667	2.12663	332.75		0.52977	0.643399	1.29413	0.396168		2.28105	1.58096	1.44511	0.876696																													-0.00568182	0.0502049
			0.823333	2.39274	423.5		9.025	0.898233	181.5		0.427646	2.71759	0.770595	0.994357		1.53971	1.07257	1.56189	3.81842																													-0.0971421	-0.091954
			0.88	1.41171	242		0.085	2.24678	363		0.0128707	2.4399	4.31185	10.0611		14.0855	15.3136	15.4656	18.2805																													-0.737279	-0.868347
			1.28667	2.32641	363		0.278333	1.95564	363		3.10506	0.854042	0.59215	1.35393		0.899467	1.40593	2.59735	3.1045																													0.0369474	0.008
			2.00667	2.50543	484		0.12	2.78229	453.75		0.41508	0.982378	0.283565	0.166996		0.321238	0.578348	0.824227	2.0451																													-0.0255826	-0.00177305
			0.01	2.01921	332.75		0.286667	2.42849	363		3.15654	5.14259	5.12919	7.38554		8.37147	6.09662	6.90203	8.24488																													-0.00684384	0.0370079
			0.876667	2.54717	363		0.153333	1.66002	332.75		0.0900949	0.797513	0.58381	0.551267		3.62999	4.74181	2.79129	3.12906																													0.157407	0.0769231
			0.123333	2.58206	332.75		1.09	2.6772	363		0.656406	0.88307	0.625511	0.576406		0.825582	2.76393	1.95321	2.49957																													0.013369	0.0212121
			0	2.1342	514.25		0.141667	2.20162	332.75		7.54866	6.03024	6.43025	3.76909		6.726	6.72619	6.39525	7.38198																													-0.0495637	-0.0423583
			2.63333	2.21944	332.75		6.43833	2.00061	242		5.03054	10.8234	8.42266	8.6132		0.953928	2.08802	3.81613	3.48885																													0.0446491	0.00807184
			0.383333	4.25222	726		0.176667	1.84919	302.5		1.24246	0.678839	0.496342	0.238428		0.572357	1.15027	0.654887	1.03692																													-0.00940171	0.0444444
			10.75	1.15689	211.75		0.0783333	2.13116	423.5		17.4075	36.4422	38.5904	32.8129		3.25629	0.485743	1.22084	0.860981																													0.108367	0.11939
			7.79333	2.02015	393.25		2.04167	2.58009	423.5		6.22917	7.62843	7.70821	7.35203		2.82945	1.74058	1.52807	2.21235																													0.00957094	-0.010783
			1.65333	2.469	453.75		0.973333	2.009	393.25		0.900717	0.704772	1.28306	1.2917		10.5353	10.3254	9.34629	10.2157																													0.0199234	0.0126671
			7.24	1.71557	393.25		2.15833	2.07627	393.25		0.0284437	0.113503	0.0690877	0.48282		3.15928	4.30085	4.86718	4.6231
			0.0366667	2.78195	484		2.65833	2.59267	423.5		0.104294	0.240203	0.217133	0.667796		6.06634	9.9746	11.1897	12.6864																													0.25	0
			0.293333	2.12248	242		0.281667	2.29923	453.75		0.587837	0.287716	0.483614	0.15676		0.630563	0.961367	0.937863	1.13799																													0.0612245	0.047619
			4.21667	2.22603	393.25		1.84667	1.36887	242		0.161181	0.480406	0.325699	0.175571		0.0582058	0.300216	0.420421	0.190913																													0.0405405	0.166667
			2.21667	2.26077	332.75		0.285	2.02389	272.25		0.180143	0.356345	0.088827	0.128543		5.17708	1.51457	2.41742	3.0359																													0	0
			5.96667	1.79762	211.75		11.48	2.36048	242		3.56616	3.22366	3.22196	1.10276		2.27649	2.49618	2.85401	2.04015																													-0.0128704	-0.0188551
			0.273333	2.00457	393.25		0.035	2.13313	332.75		0.508526	2.11215	0.661329	4.49516		5.14475	2.28173	2.567	1.90973																													-0.085591	-0.039977
			1.05333	2.05546	453.75		10.055	1.47306	242		1.39926	1.28655	1.68961	1.38313		34.2781	32.899	34.894	36.0428																													-0.000417014	-0.0296114
			12.2267	1.33383	272.25		0.163333	2.183	302.5		4.56702	9.23045	6.18988	11.4669		0.640743	1.25545	3.21933	2.12526																													3.46336e-05	-0.00510195
			0.193333	2.40215	423.5		5.29333	2.38095	363		6.58492	9.81975	5.9439	8.86883		3.52246	7.25976	5.83056	3.55812																													-0.00688685	-0.00248039
			13.49	2.26421	363		0.293333	1.65476	363		0.171668	1.25154	2.10496	3.11203		2.80691	6.37861	4.29244	8.49141																													-0.395425	-0.408444
			7.76333	2.39183	423.5		0.495	1.9886	363		0.903686	10.3099	7.87143	14.8686		3.55524	4.07925	4.10032	3.09694																													-0.126224	-0.0946679
			1.81333	1.17433	211.75		0.828333	2.03339	363		0.9012	2.27676	1.85043	2.7906		24.0687	22.5755	22.8001	22.3167																													0.0774286	0.0493974
			0.253333	2.20827	363		1.80667	2.45424	484		6.77169	4.15809	3.98854	4.65024		4.99795	3.83567	2.09399	2.65293																													-0.0477102	-0.0653277
			4.67	2.54692	302.5		0.075	2.00871	393.25		0.713979	0.781267	1.09222	0.910757		4.91422	3.12764	1.62649	2.37626																													-0.0488916	-0.0954931
			0.563333	3.29633	363		17.0267	0.978764	90.75		0.110435	0.435634	1.08737	0.198827		0.367117	0.168886	0.146092	0.196348																													0.0943396	0.0930233
			0.00666667	2.10749	393.25		2.12667	2.53258	393.25		1.91211	2.73696	2.62992	2.09962		2.90473	4.11498	3.46725	4.63203																													-0.0682184	-0.0734193
			0	2.20113	272.25		0.476667	2.77747	363		0.0347083	1.49071	0.897711	0.129901		7.95099	3.92011	4.17823	3.83771																													-0.178721	-0.171053
			0.356667	1.34811	242		7.94	2.41335	393.25		2.36016	2.35095	1.45404	0.988835		0.109949	0.252519	0.249731	1.03376																													-0.00343249	-0.0127493
			5.98667	1.61613	151.25		0.138333	1.95241	363		0.957955	2.66541	1.41093	0.824505		1.57026	6.0976	4.50724	4.26122																													-0.00117838	-0.0217391
			3.30667	2.00372	453.75		4.355	1.80202	423.5		47.4641	51.7949	51.1999	46.1026		1.48302	1.64838	1.96751	1.36401																													0.0266074	0.0345703
			0.00333333	2.5417	272.25		0.02	3.39102	453.75		0.514577	0.439872	0.47828	0.139469		9.27615	9.37548	9.30451	7.42807																													0.0433566	0.0818182
			0.306667	2.51576	423.5		0.398333	1.82527	393.25		0.495159	0.337759	0.23914	0.344569		2.28107	2.86224	2.61812	2.56414																													0.155637	-0.0208333
			0.186667	1.54678	211.75		0.403333	2.09369	302.5		0.165053	0.599587	0.334796	0.295345		10.5201	10.0603	10.5117	14.9143																													-0.0675883	0
			1.55667	2.29197	453.75		4.87167	1.03983	272.25		0.349524	3.04768	1.00439	1.75977		4.2552	3.03227	2.70434	2.51127																													-0.069055	-0.0666667
			0.0433333	2.17583	332.75		2.89333	2.35785	393.25		0.184471	0.19899	0.526108	0.87373		6.71721	14.7457	12.5654	17.1401																													0.0111111	0.1
			0.7	1.8817	453.75		7.5	1.39654	242		0.948246	1.59454	1.21961	0.401998		0.613886	1.10994	2.12428	2.47426																													-0.0305503	-0.0511364
			0.813333	1.5663	363		1.22167	2.04721	363		1.24275	0.238264	0.502194	0.242019		4.10658	1.17134	1.99886	1.0468																													0.0471014	-0.00641026
			0.826667	2.13695	242		1.635	2.4464	332.75		4.36139	1.5067	2.67265	1.80952		1.83937	1.33683	0.99833	0.946391																													-0.00828571	-0.00406885
			15.3633	1.06408	181.5		2.56167	2.51684	484		0.127698	2.471	0.549843	0.305064		0.0769074	1.35742	0.896805	1.16067																													-0.321063	-0.213333
			0.19	1.96432	332.75		2.68333	2.731	363		3.37582	3.34058	2.35945	1.71566		0.403764	1.2507	1.80376	1.5416																													0.0220079	0.0811937
			0.72	2.64396	423.5		1.68333	2.11609	332.75		5.28802	5.72117	5.0669	5.08179		0.259563	0.439992	0.263965	0.255942																													-0.0361613	-0.0182644
			0.26	3.0129	484		0.72	2.53599	332.75		0.52389	2.01037	3.9185	3.30616		3.31663	3.05935	2.98822	2.74394																													0.0521092	0.0261944
			0.45	1.67053	363		11.585	1.27755	242		5.55324	4.39097	6.43107	5.57197		0.287657	2.96716	7.04912	5.73094																													-0.0844822	-0.104347
			1.05667	2.29062	363		0.738333	2.26317	393.25		0.0884065	1.66599	2.09497	5.09222		2.92234	3.67883	0.0443341	0.371631																													-0.344538	-0.407975
			0.11	2.13282	363		8.85	1.23096	211.75		2.92576	3.66788	3.40765	4.46393		0.0453839	0.293829	0.464341	0.143563																													-0.0106303	-0.0150613
			0.543333	2.10907	393.25		1.95	2.43541	423.5		12.1744	15.0191	10.1728	12.6281		0.768284	3.08803	4.26101	1.16601																													0.0313712	-0.00708486
			1.11333	2.91664	363		1.01667	2.8745	484		6.69375	6.22595	5.30358	8.44381		2.69386	0.514201	3.33233	2.34602																													0.0352762	0.0551688
			0.15	2.42244	393.25		0.0933333	3.33992	393.25		0.197984	2.28366	1.26117	2.45247		1.70514	0.500074	0.696512	0.644281																													-0.229084	-0.165025
			1.28333	2.27456	272.25		0.0583333	3.00697	453.75		10.0186	10.0493	8.7864	10.9286		3.19632	4.61933	7.21095	5.44838																													0.0101125	0.0175247
			14.3333	0.639359	90.75		1.21667	2.12392	393.25		6.76288	5.08412	3.55799	6.26025		6.84324	5.1194	6.93781	4.05127																													0.0157284	0.0304031
			4.58	2.04163	363		2.84	1.24608	211.75		8.55102	3.78527	4.83586	5.7547		3.64035	3.19246	4.10074	3.1633																													0.0171811	0.00672471
			0.226667	2.06934	302.5		1.25167	2.6912	423.5		1.3796	0.728698	1.35304	1.96843		0.610946	0.970489	0.945966	0.462722																													0.0276203	-0.212179
			1.55	2.22649	332.75		0.243333	2.82019	302.5		0.253613	2.83151	3.36375	2.18235		2.36465	1.77096	1.50516	1.93483																													-0.201056	-0.250641
			1.45	2.46794	332.75		2.08	4.38141	907.5		1.36394	0.736598	3.82154	3.72507		28.8506	26.5196	30.0612	28.9283																													-0.021149	-0.0189951
			5.92667	2.18461	423.5		2.66333	1.52108	211.75		0.0494854	0.165566	1.63212	1.80622		0.300725	1.02952	3.27593	5.39501
			9.99333	1.31305	181.5		0.335	1.86828	332.75		0.318562	0.858239	0.331731	0.134762		18.9647	21.143	16.17	14.1335																													-0.0243902	-0.0243902
			2.71	2.68314	363		3.23667	2.2828	453.75		1.84643	1.21302	1.79135	1.79214		6.99264	6.55729	6.5239	7.2848																													0.0858826	0.126048
			0.146667	1.6414	211.75		0.193333	1.69954	332.75		0.473204	0.787282	0.749712	1.17464		9.05023	5.33887	7.17163	5.81474																													-0.111074	-0.126882
			8.65667	2.57925	363		2.46833	2.22982	423.5		0.745374	1.57118	4.16654	4.69053		5.46369	5.77571	8.36457	8.19182																													-0.0286885	-0.0157745
			1.82333	2.70048	363		12.605	0.963478	211.75		0.139178	1.31439	3.98741	1.75392		0.544155	2.67227	3.60921	1.73616																													-0.0384615	-0.0342421
			2.67333	1.72464	242		6.39167	2.30288	423.5		3.87533	3.25387	6.26972	5.42066		4.30466	5.1038	8.15517	4.27626																													0.120884	0.156608
			0.456667	2.2972	332.75		10.1217	2.76239	363		6.50825	6.23507	6.49046	5.24923		8.22063	6.74087	13.5001	7.27622																													-0.00395462	-0.0093834
			0.64	2.45062	393.25		1.87	1.95644	302.5		20.9404	15.3772	16.0258	14.8988		1.0624	0.609888	0.688781	0.694463																													-0.063972	-0.0580063
			4.25667	2.87797	332.75		2.24667	2.24997	423.5		5.70536	5.66879	3.25162	4.18985		1.55149	2.23893	5.01433	3.85708																													-0.0221319	-0.0225739
			0.67	2.51346	393.25		4.22	2.03534	332.75		13.472	18.3056	21.3445	16.4097		8.95589	5.15998	5.01433	5.04268																													0.0292028	0.0604957
			2.09	0.777087	211.75		3.50167	1.77972	393.25		1.00606	2.14241	1.08387	2.658		14.5626	16.4028	24.2451	15.9664																													-0.0119026	0.000976801
			2.79667	2.21904	393.25		2.31667	2.34009	363		17.0596	20.3217	20.3011	21.8544		1.67596	0.734622	0.565878	0.262838																													0.0375932	0.0479329
			3.97333	2.081	423.5		10.2933	1.97486	363		0.678439	1.74429	2.86511	3.36281		0.515431	2.13312	0.848816	0																													0.0386364	0.00983146
			0.06	2.43846	363		1.48	2.13256	393.25		1.27319	3.36996	1.98922	2.28826		1.89316	1.12098	0.778082	0.459966																													0.00552105	-0.00111429
			2.60333	1.10474	242		0.0733333	2.45759	332.75		6.41977	4.88625	5.25797	4.96305		12.1499	17.8595	15.0429	18.0701																													-0.0038146	0.00993
			6.17333	3.4721	363		0.635	1.70345	302.5		1.40171	0.28361	0.369351	0.417453		27.7054	21.2575	22.3253	21.0059																													0.2309	0.283531
			7.34667	2.27131	393.25		4.455	2.20042	393.25		0.0537969	3.06781	2.88885	3.99672		0.257376	0.756495	0.769328	2.07015																													0.0201661	0.0221811
			0.00666667	2.34241	423.5		1.615	0.891626	151.25		10.3021	12.6568	11.529	17.1001		5.76979	6.34951	5.66639	5.32056																													0.0122343	0.000143924
			13.4667	1.19724	211.75		0.485	2.35357	332.75		1.36584	1.6479	1.51434	2.02542		1.79872	0.714229	2.54032	2.27774																													-0.0162525	-0.0127184
			0.273333	1.54766	302.5		0.21	2.04454	332.75		16.4081	22.8519	20.8921	23.3696		12.9349	11.5613	12.7087	10.3833																													0.0308668	0.0279049
			1.68333	2.21272	423.5		0.43	2.0523	484		9.03056	8.31235	7.52733	6.65113		5.46621	4.40869	0.624437	0.520238																													0.0103142	0.0209142
			0.313333	2.28088	453.75		7.89833	2.28053	423.5		13.9813	13.4812	12.9648	13.5939		2.61372	2.77984	2.7461	2.5291																													-0.00517411	-0.0198966
			0.51	1.9969	363		1.115	2.62137	363		11.0017	10.1474	12.0381	12.1048		0.439334	2.02707	1.68172	1.46134																													-0.00170394	0.00483579
			0.01	2.54146	363		0.646667	1.86933	332.75		9.68215	9.72793	9.66449	8.4256		0.980544	0.74249	1.62495	1.55487																													0.0139719	-0.0145721
			0.44	2.28347	363		10.1433	2.3967	453.75		0.555819	8.51801	11.9957	8.92648		0.611471	0.524878	0.66795	0.438563																													-0.0269524	-0.0366387
			3.7	1.27162	242		7.61167	2.1834	332.75		11.5014	12.9419	15.2121	19.0445		8.76224	8.8884	7.41529	8.3429																													0.0065468	0.00963762
			21.1567	0.742089	90.75		9.63833	1.07427	181.5		0.338459	1.17933	0.519523	1.28038		7.03191	6.77507	5.16096	5.83391																													0.029703	0.0434783
			4.26	2.48789	302.5		1.545	2.3263	423.5		1.35384	1.30229	1.47685	1.42192		5.65258	1.97199	0.351203	0.787086																													0.0165785	0.0169643
			0.0733333	2.5065	332.75		0.0816667	2.79591	453.75		3.70753	1.9255	1.23168	1.53054		1.11607	2.05662	2.53131	3.14834																													0.0293483	-0.00338212
			24.15	0.935672	181.5		0.391667	2.24727	302.5		13.4949	22.248	18.6795	18.7943		1.05042	0.947907	1.38493	0.598185																													0.0769414	0.0422202
			3.13667	1.78496	363		0.721667	2.13311	423.5		1.07127	1.23243	1.15579	0.608923		3.38433	4.34175	3.90962	4.87993																													0.00886792	0.0117391
			18.4467	1.09339	211.75		2.37333	2.82918	847		3.72926	2.81419	3.42652	3.04462		13.5767	11.4172	12.6963	12.0424																													0.0132073	0.0349042
			0.24	2.22746	393.25		1.55667	3.06188	423.5		2.0556	0.0866333	0.26268	0.0954528		9.74923	10.2831	10.1054	10.8775																													-0.021645	-0.021645
			1.13	1.85636	332.75		10.705	2.38991	332.75		1.329	0.103401	0.303542	0.263318		4.5201	4.55334	3.75058	3.90394																													-0.0136986	-0.0136986
			0.183333	1.89607	363		2.95667	2.18216	393.25		0.676919	0.11458	0.128421	0.069121		0.21665	0.533198	1.75601	1.46398																													-0.12766	0.0723404
			0.923333	1.95744	423.5		0.248333	3.02494	363		0.748337	0.475086	0.70048	0.46739		3.67976	0.262367	2.0542	0.708377																													-0.0263158	0.0292398
			0.716667	2.06691	363		1.68333	1.8171	393.25		1.49914	2.0653	2.74158	3.13781		0.796077	0.79267	1.04843	0.958285																													-0.0412485	-0.021162
			0.226667	2.21996	363		0.833333	2.54395	363		3.28896	3.08665	3.30918	3.37087		9.80018	10.4367	12.3391	9.58863																													-0.014482	-0.0222307
			0.15	2.1927	393.25		6.96667	1.03065	181.5		0.604229	0.8451	0.217756	0.233062		1.7396	1.22384	1.98381	1.95313																													-0.0327359	0.142628
			0.313333	1.83638	363		10.9717	0.959487	181.5		0.774066	0.465483	0.581873	0.508758		1.97825	0.444291	1.2847	1.723																													-0.104428	-0.0684085
			0.94	1.81751	363		0.213333	1.86667	242		2.332	8.54591	7.48224	4.52197		4.49031	4.0177	3.66288	4.11279																													0.03195	0.0265705
			8.12667	2.27361	363		1.14167	2.20176	332.75		1.9074	0.858658	0.685396	0.7674		1.43188	8.10081	8.83155	7.49389																													0.0751384	0.0500261
			0.08	2.23116	332.75		3.46167	3.54282	423.5		0.455894	0.681093	0.34417	0.541186		8.1328	6.37816	7.72014	6.16033																													0.0274064	-0.103788
			0.54	2.06737	242		0.936667	1.49261	272.25		1.42344	2.13995	0.837308	2.33244		1.75216	2.72298	2.82634	2.80873																													-0.0222881	-0.0119393
			0.82	1.94689	272.25		0.733333	1.56708	332.75		1.6727	3.25387	2.73281	4.19229		6.23933	4.49742	5.14477	3.3988																													0.0020084	0.0002987
			3.28333	2.46468	363		11.515	1.97612	363		4.17081	1.77376	1.09109	1.42598		5.7589	5.89843	5.24037	7.10444																													0.00133008	0.00414795
			0.18	2.12554	272.25		0.601667	1.9589	393.25		1.87474	0.790965	0.711581	0.623551		4.48403	4.78635	3.96763	4.16589																													-0.0107143	0.0186975
			0.0866667	2.68236	423.5		0.261667	1.67192	393.25		0.506246	2.60151	2.66843	3.12444		0.82898	4.68822	3.77641	3.63483																													-0.181682	-0.17355
			1.29667	1.64458	242		6.35833	1.61221	332.75		0.744671	0.528186	0.302422	0.376137		4.53777	3.05582	3.12909	4.92318																													-0.137118	-0.012837
			8.49333	1.9191	393.25		3.375	2.3929	393.25		0.163305	0.441469	0.587055	0.879324		0.260417	1.59998	0.912353	0.731399																													-0.0302198	0.0426829
			0.873333	1.9113	332.75		1.22	2.45536	453.75		0.388666	0.47563	0.438808	0.1655		0.882163	3.59203	2.89387	3.98731																													-0.0297436	0.0935897
			35.2033	0.944166	181.5		6.17833	2.05108	393.25		0.300481	0.231245	0.136386	0.506531		1.68295	3.05293	2.81547	2.902																													-0.0767677	-0.288889
			1.16333	2.31774	393.25		6.75333	1.09767	181.5		0.568302	0.0394168	0.260913	0.183889		3.18034	4.24643	4.04857	4.73444																													0.127536	0.141822
			48.7667	1.41841	211.75		1.30167	1.77266	272.25		2.37446	3.46343	3.0598	3.29997		5.94728	1.19926	0.898098	1.39988																													-0.00109942	0.00361515
			0.766667	2.00951	363		0.678333	1.95301	423.5		9.03056	8.31235	7.52733	6.65113		1.31511	5.1257	6.79988	8.31279																													0.0103142	0.0209142
			0.65	2.32306	423.5		1.86167	2.10538	393.25		13.9813	13.4812	12.9648	13.5939		2.27539	4.66156	5.16763	11.8046																													-0.00517411	-0.0198966
			0.32	1.97448	453.75		2.09333	2.19194	363		11.0017	10.1474	12.0381	12.1048		0.794272	0.781251	0.876715	1.11676																													-0.00170394	0.00483579
			0.863333	2.14209	423.5		9.415	2.34481	332.75		9.68215	9.72793	9.66449	8.4256		0.426433	0.66882	2.37354	2.07623																													0.0139719	-0.0145721
			0.09	2.25994	423.5		3.595	1.49316	332.75		1.49914	2.0653	2.74158	3.13781		1.38021	1.42124	1.43268	2.3043																													-0.0412485	-0.021162
			0.216667	2.01456	363		6.86167	2.16099	363		3.28896	3.08665	3.30918	3.37087		2.5	4.41075	3.01504	2.15488																													-0.014482	-0.0222307
			1.26667	2.16532	393.25		0.55	1.59409	302.5		0.604229	0.8451	0.217756	0.233062		0.0390626	0.925393	1.30438	2.26498																													-0.0327359	0.142628
			2.37333	1.90208	332.75		0.155	1.76139	363		0.774066	0.465483	0.581873	0.508758		2.94597	5.03345	4.31942	6.17364																													-0.104428	-0.0684085
			6.13333	2.41901	423.5		3.21667	2.76594	332.75		2.332	8.54591	7.48224	4.52197		0.338542	3.00104	4.93241	6.28374																													0.03195	0.0265705
			0.123333	2.46162	363		2.31167	3.18242	393.25		1.9074	0.858658	0.685396	0.7674		0.395488	1.23841	1.38501	0.421524																													0.0751384	0.0500261
			4.71667	2.44248	393.25		5.67833	1.40418	181.5		2.55691	1.38801	1.95291	2.57081		0.453839	0.619205	0.498413	0.477074																													0.0290698	0.0471698
			0.246667	2.46544	363		4.50833	2.78936	332.75		1.98871	3.76333	4.29318	3.85621		6.77192	7.58722	7.55766	5.62359																													0.102999	0.105263
			8.38333	2.14225	332.75		32.5317	1.20346	242		0.0710252	2.92529	2.40483	1.61149		2.95319	0.276291	0.330678	0.418256																													-0.116042	-0.107178
			0	2.09461	332.75		0.385	2.07651	393.25		0	1.17064	1.67047	0.523261		1.17674	0.887657	1.11184	1.4835																													-0.75	-0.777778
			0.246667	2.52263	393.25		0.13	1.68818	242		1.63358	3.17146	3.52654	1.52428		0.956303	0.946443	1.06871	0.990091																													-0.0206683	-0.0597771
			0.496667	1.12268	211.75		23.5167	0.81989	151.25		0.284101	0.222605	0.322795	0.93277		0.51219	2.04377	1.46648	2.16644																													-0.0160553	-0.0165322
			0.00666667	2.55285	332.75		13.8783	1.70807	211.75		2.98306	3.14789	2.87288	3.5377		4.788	3.66624	3.71892	4.32961																													0.0940447	0.0754868
			0.01	1.6979	242		0.393333	2.09909	423.5		9.60834	7.31853	8.91457	8.54608		4.59998	2.1339	2.25244	2.97354																													-0.333333	-0.128205
			1.17667	1.11911	211.75		3.47833	2.33728	332.75		1.23545	1.55028	1.81217	3.40696		3.0083	7.23451	7.43306	6.34246																													-0.0489796	0.14026
			0.183333	2.98179	302.5		4.44333	2.2257	393.25		0.157299	0.343824	0.178779	0.0995836		10.3086	7.83999	8.11358	8.51217																													0.160704	-0.130435
			0.273333	1.7062	302.5		7.925	0.749846	151.25		0.498113	0.264007	0.235663	0.648802		0.0842844	0.338995	0.162943	0.464003																													0.0106495	-0.00136612
			3.75667	0.791331	121		3.47667	3.06021	393.25		0.16713	0.432849	0.105642	0.0724244		2.23355	1.74744	1.97852	1.72397																													0.0512821	0.0218978
			0.0133333	3.28516	363		23.1083	2.28498	302.5		1.96296	6.42827	4.57512	1.75026		2.06956	2.10652	2.88247	2.06834																													-0.0020609	-0.00401758
			0.84	4.22518	847		9.825	1.38858	151.25		0.530884	2.48658	3.51057	2.86982		7.03192	5.29803	4.94181	4.49162																													0.0720721	0.0639269
			0.203333	2.70564	332.75		4.37167	2.04691	363		3.68342	3.24176	2.68168	2.35078		3.53923	3.66985	2.20316	2.04542																													0.0238237	0.0168795
			4.72	2.77125	272.25		36.2083	1.00471	151.25		0.142281	1.52541	2.3876	4.72065		1.14042	4.55373	5.47368	3.18575																													-0.00426825	-0.00279008
			24.9833	1.41506	181.5		4.86333	2.2918	423.5		6.24096	6.83058	7.80373	8.29066		2.45452	7.4882	8.41578	6.6829																													-0.00869565	0.00559006
			21.0833	1.6886	242		0.378333	2.00871	302.5		4.54975	4.61001	4.76052	4.74488		5.17448	5.27144	4.20105	5.18412																													0	0.0106383
			11.82	2.46987	423.5		2.76667	2.06172	363		1.05417	0.289884	0.968739	0.95382		6.07567	7.99378	7.66315	7.3438																													-0.0196154	0.00905258
			0.103333	2.13754	242		6.45	2.174	363		0.0947841	1.88212	1.27572	2.85197		4.31589	8.50996	8.44315	7.57231																													-0.100775	-0.0952381
			0.00666667	2.77842	363		3.095	2.76894	423.5		3.30883	11.3994	14.3157	7.40415		4.6567	7.67558	8.52525	7.24298																													0.1	0.333333
			1.15	2.10656	393.25		1.05	2.85334	453.75		0.0689339	0.341428	0.447161	0.526019		4.10288	1.7925	2.12105	0.994706																													-0.0101553	0.171296
			0.43	1.76619	302.5		8.47333	4.51462	786.5		0.112018	0.198455	0.065759	0.107198		20.5242	26.7779	25.74	24.908																													0.0436804	0.0386747
			0.28	2.20638	363		2.38667	2.42608	423.5		0.899009	0.355025	0.35956	0.377317		7.58081	6.1105	5.2562	4.26819																													-0.0273796	-0.00508183
			0.05	1.84025	363		9.2	1.95945	302.5		16.1758	23.1165	22.1341	21.9516		22.8273	17.2058	14.6736	14.5779																													-0.369444	-0.393597
			1.31667	2.14865	423.5		4.93833	2.20606	363		8.19554	2.99598	4.12437	3.88151		6.44842	2.81771	3.56497	3.13158																													0.0666667	0.0625
			3.03	1.63111	90.75		9.82667	3.54804	302.5		0.227918	2.08668	1.52284	1.08339		2.5389	1.39715	1.80479	2.81559																													0.0494876	-0.110235
			0.23	2.05079	393.25		0.168333	1.84474	211.75		0.161442	0.398497	1.40651	1.96504		2.85219	3.44491	5.26025	7.61672																													-0.201244	-0.275206
			1.22	2.14407	393.25		0.103333	1.9436	363		4.07719	0.807863	1.27961	1.05723		5.84144	1.94712	2.23064	2.34397
			0.126667	2.5351	363		0.525	2.35277	393.25		1.11743	0.6702	0.951777	1.5541		2.55522	1.48141	3.13506	3.03254																													-0.129606	-0.0554187
			4.18	1.38991	121		4.50333	1.28416	90.75		0.00316552	3.39447	3.34179	5.83534		5.21813	4.13296	3.21212	5.59346																													-0.026586	-0.0206856
			0.34	2.62876	423.5		2.355	2.36545	423.5		0.940161	1.87294	1.39594	1.62508		0.221909	3.53384	4.53023	3.16931																													-0.0120219	-0.0120219
			0.156667	1.87301	302.5		13.0467	1.4942	90.75		7.01016	4.09651	5.17375	3.96604		0.355708	4.98248	3.30946	5.70193																													0.026192	0.0207377
			2.53667	1.10993	181.5		1.76833	2.48224	302.5		4.05969	2.50864	3.03827	2.91404		2.08203	0.929096	0.677303	1.01871																													0.180304	0.136909
			13.8333	1.04313	181.5		0.366667	2.00937	302.5		6.38043	8.58764	7.37866	5.24948		1.28903	4.037	8.89417	7.40449																													-0.0574876	-0.0646363
			5.20333	1.0194	181.5		3.76667	2.58807	393.25		3.09112	0.761049	1.70143	2.45116		6.00737	1.13818	7.08324	7.11525																													-0.0111914	-0.0285862
			15.5667	1.04387	181.5		1.51667	1.77916	302.5		0.380396	12.656	12.6219	8.18456		9.08424	1.14674	2.38153	3.14004																													-0.00815296	0.0304727
			28.1533	1.0791	181.5		0.123333	1.66544	242		3.15505	4.52402	3.05564	4.55516		1.34003	1.89941	2.497	2.13959																													-0.0184801	-0.0689655
			20.0167	1.14542	181.5		6.355	2.26903	393.25		4.54238	6.74139	8.47244	8.74212		1.36605	2.84544	2.7135	2.76524																													0.00135828	-0.00582121
			2.01333	2.13706	332.75		1.55333	1.65649	332.75		6.86951	4.13879	1.61463	2.34596		2.68332	5.03246	6.45538	7.37496																													-0.0108227	0.038497
			0.623333	1.7827	363		0.331667	2.55704	332.75		4.83967	4.28912	4.09733	4.4184		11.7643	12.9042	14.9387	13.0677																													-0.041067	-0.0246423
			0.71	2.04417	332.75		0.286667	2.04737	423.5		10.325	7.97692	9.02801	7.26932		0.773419	4.98665	2.7999	7.8909																													0.00199434	-0.012931
			0.0666667	2.34381	363		0.296667	2.09229	393.25		0.351627	0.864402	1.31948	1.841		2.41816	3.51584	6.50374	3.77391
			0.15	2.05116	363		2.51	3.06122	363		1.09324	0.540251	2.41326	4.08176		0.257806	0.765627	0.645678	1.11159
			0.146667	2.17107	393.25		0.54	2.36972	423.5		0	1.52846	2.4071	1.05589		0.238226	0.785775	0.551761	0.981216
			0.0633333	1.99101	393.25		3.56333	2.12975	332.75							2.2578	5.24418	3.88578	4.6295
			13.1133	1.09627	90.75		0.53	1.73673	393.25							9.91317	4.95033	5.12871	4.43957
			9.01667	1.01124	60.5		0.0566667	2.69311	332.75							0.336746	2.96115	2.83911	1.28201
			2.64667	1.95148	332.75		0.0166667	2.00538	272.25							19.3083	13.0894	10.4754	17.2539
			0.606667	2.54149	393.25		0.295	2.42331	332.75							1.35701	2.39885	2.5939	1.66166
			1.44	1.39164	90.75		0.0383333	2.09578	363							4.70431	3.87205	2.69367	4.37039
			5	2.22371	332.75		0.171667	2.43756	302.5							0.232631	0.834382	6.68429	3.06155
			0.08	2.64724	393.25		0.141667	2.18419	332.75							0.46203	0.156447	1.34683	0.398343
			0.933333	2.39538	393.25		0.07	2.27678	363							2.85942	3.05071	1.4466	0.990167
			12.8333	1.67425	242		1.59667	2.51662	393.25							0.12167	0.374062	0.448896	0.302152
			13.1567	0.896242	211.75		1.69333	1.87732	332.75							0.195313	1.60795	1.19532	0.900161
			1.19667	1.92186	393.25		0.606667	1.94429	332.75							0.941344	4.21339	6.22191	4.85331
			1.82667	2.81106	393.25		1.03167	1.80533	242							1.08863	0.690975	1.12224	0.761675
			16.3833	0.915522	151.25		25.7533	0.85258	151.25							3.84542	1.70926	1.27883	0.799444
			6.36333	2.51707	363		2.68667	2.69851	423.5							1.92111	3.51203	3.25189	2.62494
			0.42	2.99299	363		7.20833	3.29587	363							1.75782	5.10179	8.40376	10.4746
			1.39667	3.26175	332.75		3.15167	1.54981	302.5							1.11104	1.48845	1.49284	1.36598
			0.183333	1.3533	302.5		0.485	1.85021	363							5.38551	5.17452	5.38154	4.28678
			6.45333	3.44538	302.5		1.98667	2.54765	332.75							2.79018	5.86112	3.98044	10.1605
			1.68667	1.78786	363		27.0583	2.04459	332.75							10.6027	9.27228	7.23225	7.62404
			0.163333	1.9453	393.25		0.47	2.78523	393.25							3.68888	1.07845	2.77281	1.25838
			0.0233333	1.5948	242		21.2733	0.939728	211.75							1.22314	0.36925	1.8283	0.717672
			7.03667	0.974088	211.75		6.81167	2.39699	393.25							0.477002	1.99605	0.564503	0.580401
			1.36	1.37829	211.75		7.32167	1.63967	393.25							4.52507	4.30576	4.05233	4.26917
			12.6367	1.83597	393.25		5.20333	2.25846	393.25							2.55905	1.29947	2.21769	2.58278
			4.03333	2.49607	363		0.73	2.16262	393.25							2.29515	6.17793	8.62724	5.64477
			0.12	2.36384	363		1.10833	2.17082	272.25							12.2468	13.1149	12.407	12.7894
			44.23	0.766396	151.25		3.7	2.11377	393.25							0.237016	0.798688	0.825385	0.900717
			6.07	1.01251	211.75		5.50167	1.48219	242							0.0720047	1.06051	0.845037	0.994457
			1.46333	2.44579	423.5		0.643333	1.99012	302.5							0.573038	0.285624	0.255476	0.179328
			7.58333	2.02518	90.75		1.00833	2.68923	484							3.74725	1.30911	0.851588	1.239
			0.363333	2.13674	363		2.12167	2.48783	453.75							6.49843	5.67809	6.10523	5.58771
			6.56	3.30014	363		6.67667	0.925231	121							0.885058	0.714059	1.4477	0.574666
			0.18	2.03998	363		6.525	2.46992	423.5							2.67918	2.29821	2.29274	2.21715
			0.46	2.02836	363		11.3317	2.12954	332.75							0.675044	2.60235	3.25569	3.37463
			0.883333	2.0675	393.25		2.385	1.46971	363							1.61437	1.63108	1.51313	0.740071
			0.26	2.42762	453.75		1.24833	2.13181	423.5							0.366313	4.71389	7.47891	7.34266
			0.0966667	2.14849	393.25		5.035	2.4568	272.25							2.36969	4.40257	4.54902	3.3666
			0.156667	2.18701	363		0.753333	3.11869	423.5							1.0568	1.47542	1.32037	1.17057
			1.28333	2.14425	393.25		1.51833	1.95669	423.5							4.12993	5.32301	5.37787	4.88543
			0.06	1.73694	90.75		13.7867	3.02745	393.25							1.31289	2.67673	1.60951	1.44144
			1.30333	1.67355	60.5		3.05167	2.33363	363
			0.133333	2.46634	60.5		1.22167	2.36038	363
			14.4533	0.925039	121		0.81	2.67977	332.75
			11.2867	2.2721	393.25		1	1.91846	302.5
			0.346667	2.48578	332.75		3.65333	2.49642	332.75
			1.03	2.73944	332.75		12.61	1.76424	332.75
			1.75333	2.40866	453.75		9.47833	1.81073	332.75
			2.62333	1.99161	332.75		3.56333	3.17398	453.75
			0.866667	2.43229	363		0.163333	1.86421	363
			1.97	2.16942	453.75		2.02	1.87363	332.75
			7.04333	2.2336	423.5		23.5833	1.15814	211.75
			0.113333	2.99131	423.5		0.26	2.21174	423.5
			2.16	2.186	393.25		22.7883	0.914039	181.5
			6.56667	3.02238	423.5		12.9717	0.879975	121
			6.59	2.05809	332.75		5.7	2.11236	423.5
			3.95	2.12434	393.25		0.345	2.361	302.5
			1.89	2.62769	363		0.0316667	2.86393	393.25
			0.626667	2.70418	332.75		0.323333	2.60415	393.25
			2.24333	2.87876	302.5		0.736667	1.95938	393.25
			0.72	2.04645	393.25		0.293333	2.02144	272.25
			0.406667	1.96271	363		18.0883	0.98776	90.75
			0.123333	2.37359	423.5		13.13	1.09883	211.75
			0.146667	2.25379	393.25		22.45	1.06283	181.5
			0.17	2.13441	363		7.99667	2.13432	332.75
			0.34	2.48224	484		6.45333	1.5848	211.75
			0.166667	2.01096	363		0.541667	1.95103	363
			0.476667	2.20065	393.25		9.06667	2.52719	363
			0.0533333	1.61593	363		1.64333	2.37095	423.5
			0.11	0.997874	90.75		1.12667	2.43208	363
			3.37	2.43345	60.5		4.53	2.95795	605
			0.38	1.18164	121		7.34667	1.56582	211.75
			0.2	2.12727	393.25		3.56333	2.91559	393.25
			3.25333	2.11227	423.5		5.97333	2.74459	393.25
			0.693333	2.22503	332.75		1.78667	2.31364	484
			13.7867	1.98769	332.75		5.14	2.18302	423.5
			0.42	2.05088	332.75		5.43667	2.06994	393.25
			16.9	2.46059	363		4.39	2.47272	363
			1.53	1.419	211.75		2.80833	2.52795	393.25
			2.47333	2.79883	363		15.6383	3.59204	363
			3.01667	1.36569	151.25		19.0333	1.76246	302.5
			0.333333	1.08664	151.25		1.73667	2.95233	453.75
			9.46333	1.06714	181.5		5.075	2.22589	363
			3.89333	2.12614	302.5		16.5917	0.767522	151.25
			8.57667	2.16753	363		16.0533	2.57944	423.5
			6.82667	1.26789	211.75		7.15333	2.15058	332.75
			2.86667	2.73547	332.75		1.155	1.42847	272.25
			1.54	1.25096	211.75		22.4117	1.47567	242
			3.3	2.2396	423.5		0.1	2.37601	423.5
			6.49	3.26655	332.75		0.0566667	2.33084	363
			5.69667	2.11881	393.25		0.635	3.64757	453.75
			3.82667	1.17388	211.75		9.88833	1.8159	363
			0.573333	1.76536	272.25		1.59833	1.15005	272.25
			5.57333	2.31041	332.75		15.9117	0.814318	181.5
			3.81333	2.2768	302.5		4.74333	2.35693	363
			5.85333	1.35267	211.75		10.0333	3.48557	756.25
			2.26667	2.77322	181.5		13.6367	2.44185	453.75
			0.486667	1.4907	60.5		8.46167	0.98515	211.75
			1.33667	2.64723	363		0.2	1.49694	181.5
			2.38333	3.20663	302.5		4.155	2.19459	393.25
			0.616667	2.21948	363		14.1917	2.83235	332.75
			0.713333	2.05927	363		2.065	1.95132	211.75
			0.11	2.27755	302.5		0.13	2.00781	242
			2.47333	2.42826	453.75		0.225	1.55723	363
			1.66667	2.10335	393.25		2.02667	2.0982	423.5
			0.36	2.01259	363		2.24	1.55066	302.5
			5.65667	1.51155	242		3.34167	2.05767	363
			6.78667	2.34492	211.75		5.36833	2.08062	363
			5.61	1.0222	181.5		2.905	2.53412	302.5
			1.96333	2.50021	453.75		2.32	2.50044	393.25
			6.05	0.964876	181.5		0.638333	2.19478	332.75
			0.953333	3.10666	726		1.03167	2.423	393.25
			1.50667	3.31685	332.75		2.64333	2.54031	423.5
			1.86333	1.91285	363		2.025	2.26823	423.5
			1.14667	1.73433	332.75		1.12833	2.56555	393.25
			4.09667	1.6317	242		3.39667	2.75505	393.25
			0.166667	1.86885	302.5		3.555	2.06266	423.5
			4.91667	4.04072	756.25		1.71	1.95863	332.75
			0.133333	1.79655	332.75		0.496667	2.43332	363
			2.11333	1.47468	393.25		1.49667	2.10167	453.75
			14.1233	1.20824	181.5		6.14333	2.15641	393.25
			2.91667	2.74045	363		3.545	1.96669	332.75
			5.54333	2.41151	393.25		4.24167	3.02545	393.25
			2.61667	1.87069	393.25		1.45667	2.01705	302.5
			0.416667	1.66042	423.5		4.41333	2.26884	393.25
			9.17667	3.02953	393.25		3.58667	1.37801	60.5
			0.28	3.13699	514.25		4.615	3.32502	393.25
			1.50667	2.59816	393.25		7.02	2.76828	363
			0.81	1.067	90.75		6.27167	2.13924	363
			0.92	2.90201	363		3.78	0.827391	90.75
			4.83667	1.14229	90.75		6.04333	2.30139	453.75
			0.186667	1.21111	90.75		4.95	1.63452	60.5
			0.0466667	1.15827	90.75		2.905	2.02842	272.25
			5.16667	2.53106	332.75		22.2783	2.03928	302.5
			11.4433	1.68026	181.5		7.40167	2.0147	423.5
			0.856667	2.49519	484		20.29	2.81512	363
			0.48	1.39416	332.75		1.72833	1.43225	151.25
			0.163333	2.24307	363		5.35667	1.60022	302.5
			0.163333	2.15514	332.75		2.50833	2.04626	393.25
			3.96	1.11509	181.5		3.36333	2.92993	423.5
			2.07333	2.24938	423.5		3.115	2.22448	332.75
			0.103333	2.21649	332.75		1.885	2.3987	423.5
			1.17333	2.16305	393.25		3.52	1.92449	393.25
			0.09	2.3389	332.75		2.22333	2.20534	363
			0.93	4.545	332.75		3.71333	2.27926	393.25
			3.48333	2.28544	393.25		1.46	2.21211	363
			10.0467	0.964865	90.75		1.53333	3.16188	423.5
			0.14	3.2746	484		3.36333	2.46827	393.25
			1.09333	2.41698	332.75		5.9	2.56574	423.5
			0.75	2.26641	332.75		1.49667	1.92464	332.75
			16.07	1.03802	181.5		1.45	1.78304	302.5
			6.34	3.46222	453.75		1.77333	2.8523	393.25
			1.01667	1.99494	272.25		0.0433333	2.73713	363
			4.32333	3.31988	786.5		11.4433	2.06946	423.5
			0.863333	2.71844	272.25		0.356667	1.56674	211.75
			0.186667	1.40577	211.75		11.8217	1.31704	242
			5.28667	2.44904	393.25		9.06333	2.74226	363
			0.216667	1.84262	393.25		22.3167	2.6601	332.75
			1.18333	1.94844	272.25		1.285	2.75326	423.5
			5.61333	1.34826	211.75		6.21833	1.28035	181.5
			10.8067	2.62785	393.25		1.69	2.2539	393.25
							2.41167	2.60671	393.25
							0.231667	1.9317	242
							0.551667	2.46477	363
							0.745	2.04309	393.25
							0.53	2.16543	393.25
							20.4267	0.948501	181.5
							2.40833	1.94252	393.25
							7.61667	2.67813	423.5
							3.14	2.39247	363
							2.18333	2.84241	544.5
							1.40333	2.30565	363
							16.4233	1.21414	211.75
							1.59167	2.0236	393.25
							4.22833	1.04649	211.75
							3.58667	1.56331	242
							1.47333	3.25071	514.25
							0.213333	2.9314	423.5
							0.656667	2.82334	453.75
							1.895	2.43141	393.25
							2.455	2.23723	363
							7.27	1.89073	211.75
							0.288333	3.78637	514.25
							8.53667	2.82447	363
							2.10667	3.03175	423.5
							0.83	1.79344	332.75
[truncated: 4 more columns]

## Sheet: Fig3
Fig3a
Normalized PSD
Delta					Theta					Alpha					Gamma
WT		KO			WT		KO			WT		KO			WT		KO
Rest	Target	Rest	Target		Rest	Target	Rest	Target		Rest	Target	Rest	Target		Rest	Target	Rest	Target
0.220071	0.302549	0.388618	0.383031		0.0202376	0.0270156	0.0487079	0.0501135		0.00888654	0.00632509	0.0220991	0.0163703		0.0191743	0.00265807	0.00835584	0.00578488
0.338744	0.369915	0.423347	0.441441		0.0347297	0.0338899	0.0734901	0.0533115		0.0096424	0.0074357	0.0234799	0.0159698		0.0082902	0.00366452	0.0102597	0.00911991
0.313999	0.359176	0.291918	0.283766		0.0322525	0.0293368	0.0856855	0.0148313		0.00907629	0.008231	0.0272497	0.00424561		0.00810075	0.00538601	0.0280065	0.00231153
0.307566	0.286077	0.338401	0.288832		0.0294093	0.0209661	0.0780859	0.0343172		0.00771392	0.00595072	0.0206201	0.0107839		0.0028318	0.00300258	0.0175527	0.00775185
0.281664	0.194086	0.444344	0.459477		0.0489894	0.0149378	0.0471052	0.0640229		0.0145494	0.00407688	0.0102895	0.0141874		0.00409698	0.0016313	0.0031314	0.00490318
0.429909	0.41519	0.460071	0.413247		0.0518682	0.0316564	0.049371	0.0407299		0.0124117	0.00791816	0.012399	0.012916		0.00637549	0.00411585	0.0047142	0.00481151
0.392335	0.442682	0.456612	0.470862		0.0491297	0.0398975	0.0788718	0.0627639		0.0119573	0.00956296	0.0269652	0.0192057		0.00501631	0.00353473	0.00618924	0.0052642
0.317189	0.351638	0.383146	0.279279		0.0404437	0.0280547	0.0337285	0.0211337		0.0153627	0.00687206	0.00543483	0.00510513		0.0229945	0.00452634	0.00272719	0.00271108
0.293892	0.238446	0.387276	0.419873		0.0275681	0.0133405	0.0325438	0.0491741		0.00783754	0.00331155	0.00894849	0.0193058		0.0029698	0.00141853	0.0103947	0.0086459
0.389868	0.385377	0.43187	0.436687		0.0540416	0.044909	0.0631068	0.051835		0.0162553	0.0204457	0.0210162	0.019217		0.00741671	0.0171859	0.0100889	0.00626682
0.390131	0.434834	0.265203	0.273003		0.0480263	0.0510504	0.0222862	0.0189751		0.0140592	0.0141805	0.00583941	0.00579608		0.0043092	0.00551633	0.00345401	0.00325104
0.317154	0.275883	0.418918	0.457964		0.0238247	0.015074	0.0559132	0.0547749		0.00621935	0.00424001	0.019164	0.012999		0.00243486	0.00218112	0.0195763	0.00545887
0.395593	0.378492	0.407446	0.411864		0.0407896	0.0333216	0.0433788	0.0342464		0.0133947	0.00744132	0.0134231	0.00902863		0.0110121	0.0072889	0.0112333	0.004289
0.40226	0.404467	0.390879	0.432394		0.049923	0.0411551	0.0730682	0.0546199		0.015438	0.011239	0.0290767	0.015333		0.00856169	0.00944807	0.0148022	0.00522142
0.30479	0.289203	0.261692	0.244667		0.0212189	0.015089	0.0197227	0.0145099		0.00519242	0.00436802	0.0055501	0.00400917		0.00279781	0.00266658	0.00457462	0.00237378
0.308796	0.313335	0.361864	0.405683		0.0351949	0.0257153	0.0915054	0.088898		0.0196152	0.0168606	0.0297154	0.0358499		0.0635019	0.0614262	0.00488569	0.0146212
0.310258	0.27225	0.35974	0.414052		0.0367182	0.0303466	0.0647276	0.0505778		0.0121421	0.0102397	0.0298404	0.013795		0.0157578	0.00753209	0.0218437	0.00531453
0.324418	0.391333	0.403098	0.42961		0.0579764	0.0653592	0.0763084	0.0371342		0.0227229	0.0341925	0.0317665	0.0108281		0.0113936	0.0393699	0.00792164	0.00569495
0.416533	0.363726	0.315479	0.225496		0.0711861	0.0335169	0.166077	0.014199		0.0206273	0.0103099	0.049419	0.00390525		0.0062876	0.00618057	0.0443408	0.00232746
0.288978	0.278327	0.353314	0.281266		0.0196915	0.0137007	0.115018	0.0409027		0.00448152	0.00355162	0.0410776	0.0168755		0.00199962	0.00189373	0.0532396	0.0112249
0.264199	0.250092	0.340184	0.416288		0.0295569	0.0238147	0.0807982	0.092397		0.0194539	0.0161721	0.0383976	0.0356842		0.0745986	0.0682065	0.0290174	0.0128929
0.316166	0.263218	0.410682	0.410274		0.0538851	0.0264978	0.0415044	0.0534907		0.0151723	0.00728176	0.00794963	0.014445		0.0135491	0.00440039	0.00399474	0.00654039
0.375518	0.369371	0.381435	0.428725		0.0675768	0.0405136	0.0821068	0.0445735		0.0244975	0.014003	0.0379859	0.0118846		0.0142186	0.0113354	0.00850237	0.005352
0.398061	0.392803	0.298143	0.232254		0.0502493	0.0484813	0.18643	0.0222339		0.0135197	0.0128643	0.0552976	0.00675801		0.00751763	0.00740736	0.0515971	0.003405
0.280347	0.285161	0.342785	0.247633		0.0193856	0.0206228	0.0802975	0.0556211		0.00477721	0.00583374	0.0251222	0.0378196		0.00244435	0.00310007	0.0250569	0.022089
0.302289	0.228607	0.343823	0.383374		0.045865	0.0130451	0.0789325	0.0551756		0.0185856	0.00398454	0.03645	0.0231994		0.00636738	0.00188904	0.0367343	0.0117357
0.390568	0.361223	0.352232	0.396839		0.0670943	0.0573712	0.063936	0.0520549		0.021976	0.0221009	0.0332006	0.0210077		0.0168586	0.0169852	0.0208592	0.00819355
0.362779	0.382709	0.367543	0.436648		0.0532834	0.0525652	0.10737	0.0407827		0.0190862	0.0182191	0.0697092	0.0130457		0.0113532	0.0163443	0.037328	0.00565589
0.263774	0.275185	0.271268	0.227164		0.0306017	0.036766	0.0908302	0.0149592		0.018224	0.0121493	0.0266876	0.00467013		0.0728602	0.00727674	0.0264974	0.00299315
0.397066	0.322895	0.31343	0.309876		0.0564465	0.0323919	0.0731327	0.0389014		0.0120645	0.011637	0.0219375	0.0113167		0.00378171	0.0133415	0.0291365	0.00823292
0.282383	0.305677	0.373761	0.363797		0.0255368	0.0282436	0.0734784	0.0707262		0.00740729	0.00804362	0.0289989	0.0356611		0.00363387	0.00416751	0.0106954	0.0154227
0.37417	0.369313	0.365134	0.359998		0.0806045	0.0561711	0.0600289	0.0516546		0.0204758	0.0242881	0.0253678	0.0187067		0.0172969	0.0175176	0.0116436	0.00950406
0.373548	0.349864	0.407333	0.436494		0.120514	0.0791321	0.104486	0.0572492		0.0651985	0.0324095	0.0463281	0.0253788		0.0103145	0.00757326	0.0087471	0.00589768
0.328148	0.324963	0.298442	0.310772		0.0443215	0.0385156	0.0391069	0.0447243		0.0132433	0.0114705	0.0157304	0.0198453		0.0137291	0.0101877	0.0269433	0.0285584
0.368681	0.338602	0.40128	0.305859		0.0455141	0.0364481	0.079125	0.056929		0.00987215	0.0103925	0.0177121	0.0169707		0.00427241	0.00512197	0.00457096	0.0117923
0.398795	0.393642	0.414521	0.430543		0.0798236	0.0804707	0.0556359	0.0506978		0.0293729	0.0283289	0.0181598	0.0148706		0.0215101	0.0232345	0.0191845	0.0136535
0.303071	0.288211	0.344111	0.416759		0.016568	0.019276	0.0838992	0.0691061		0.00423153	0.00575902	0.0644076	0.0251326		0.0024806	0.00379319	0.0412845	0.0162273
0.286986	0.277263	0.28438	0.247393		0.0314978	0.0241816	0.0493162	0.0413374		0.0116421	0.00723686	0.0229932	0.0225454		0.0145744	0.00545338	0.0438954	0.0626704
0.343437	0.303041	0.364923	0.3152		0.0403643	0.0252339	0.0794275	0.037419		0.00821198	0.00608917	0.0167106	0.0101526		0.00307561	0.00279419	0.00634697	0.00555509
0.329693	0.299752	0.390873	0.419869		0.0207399	0.015541	0.078296	0.0876212		0.0044736	0.00431745	0.0239094	0.0308975		0.0022417	0.00228763	0.0273859	0.0173074
0.357759	0.337153	0.36806	0.369176		0.0413686	0.065656	0.042567	0.0345691		0.0161933	0.0354052	0.00975453	0.0106341		0.0187801	0.0555504	0.00855076	0.0134643
0.383142	0.306793	0.301727	0.312157		0.0450537	0.0360832	0.102929	0.0493604		0.0171928	0.0185414	0.0528945	0.0221959		0.023202	0.0310868	0.0716673	0.0334111
0.344119	0.290789	0.263838	0.198397		0.0487382	0.0233624	0.110481	0.0086523		0.00987904	0.00585568	0.0387869	0.0028484		0.00608088	0.00359163	0.0320556	0.00169944
0.28545	0.212157	0.393176	0.343801		0.0200063	0.0095842	0.115456	0.0442134		0.00453924	0.00255192	0.0226414	0.011942		0.00265032	0.00134296	0.0046799	0.00532509
0.307675	0.301434	0.394637	0.413748		0.107994	0.0905484	0.107493	0.0834898		0.0694196	0.0646125	0.0475411	0.03592		0.0877677	0.0935878	0.0644946	0.0495278
0.324204	0.286615	0.316979	0.31407		0.0397519	0.0321772	0.155666	0.0271537		0.0145045	0.0152522	0.0740381	0.00967358		0.018628	0.0162722	0.0747958	0.00987562
0.284081	0.256246	0.387808	0.343634		0.0188969	0.0151356	0.0439375	0.0602166		0.00444013	0.00427569	0.0122717	0.0326559		0.0024343	0.00236109	0.0135185	0.044594
0.322729	0.291452	0.457226	0.415601		0.0651348	0.0670093	0.0475027	0.0434533		0.0422535	0.0476267	0.00961474	0.0180221		0.112649	0.124549	0.0093281	0.0292335
0.290489	0.278646	0.301569	0.238038		0.0347534	0.0223769	0.125723	0.0223082		0.012915	0.00604432	0.0447924	0.00731607		0.0161469	0.00366101	0.0335165	0.0052676
0.340761	0.270457	0.395222	0.337098		0.0444145	0.0221575	0.0829637	0.0443375		0.00935938	0.0056603	0.0179988	0.0137659		0.00579812	0.00255898	0.0133272	0.0104366
0.288687	0.346227	0.368931	0.354826		0.0529018	0.0770799	0.0776318	0.0526093		0.024221	0.0389134	0.037013	0.0238101		0.0251836	0.0424153	0.0542558	0.0335798
0.324005	0.338659	0.48947	0.446295		0.0435092	0.0381014	0.074038	0.056755		0.0102348	0.00934489	0.0245609	0.0213205		0.00753691	0.00469809	0.0136497	0.0235864
0.394777	0.37243				0.0637177	0.0551715				0.0147941	0.0200158				0.00807167	0.0158636
Fig3c
WT						KO
Normalized PSD in gamma range						Normalized PSD in gamma range
Pre-Empty	Post-Empty	Pre-Social	Post-Social	Pre-Object	Post-Object	Pre-Empty	Post-Empty	Pre-Social	Post-Social	Pre-Object	Post-Object
0.00751595	0.00102624	0.00401929	0.0015073	0.00220356	0.0010473	0.00560986	0.00405157	0.0106205	0.0118282	0.00781721	0.00701599
0.00174783	0.00221754	0.00405771	0.00522251	0.00371414	0.00171857	0.0183985	0.00607745	0.0198965	0.023278	0.0253062	0.0111676
0.00441416	0.00698648	0.00644712	0.00181534	0.0122035	0.00661174	0.000313305	0.000326512	0.000723364	0.000537098	0.000862902	0.00051543
0.000701616	0.00162297	0.00372716	0.000792302	0.00093727	0.00123831	0.002948	0.00347081	0.0103615	0.0146224	0.00742349	0.00549077
0.00052033	0.000432588	0.000437673	0.000281064	0.000304432	0.00093347	0.00630752	0.00260821	0.00353652	0.0030549	0.00115452	0.00293633
0.00332964	0.00395577	0.00403379	0.00214526	0.00633911	0.00363175	0.00688336	0.00993668	0.00489139	0.0030971	0.0048497	0.00161128
0.00213099	0.0021464	0.00194135	0.00366136	0.00154955	0.00221679	0.00898962	0.00370796	0.00735924	0.00488107	0.00532475	0.00605881
0.00432781	0.00406509	0.00469811	0.00309504	0.00837432	0.00428518	0.000995981	0.00236516	0.000410133	0.000676995	0.00441323	0.00142881
0.000553297	0.00057099	0.000505892	0.000233657	0.00066692	0.000309157	0.0232062	0.0155517	0.0131035	0.00603787	0.0148443	0.00484945
0.0170946	0.0279314	0.0209416	0.02547	0.0139659	0.0103805	0.0132097	0.00829554	0.00847931	0.0093936	0.0105608	0.00435531
0.00996286	0.00471032	0.00314456	0.00455251	0.00367699	0.00687053	0.000519711	0.000403147	0.00337611	0.00163045	0.00358784	0.00297838
0.000704743	0.000427834	0.000590698	0.000162129	0.000702808	0.00106687	0.00368987	0.00577732	0.00356349	0.0070326	0.00859726	0.00595137
0.00247756	0.00766117	0.00795787	0.00309951	0.00605403	0.0166364	0.00426412	0.00869512	0.00364352	0.00323097	0.0098863	0.00274254
0.0102497	0.0221713	0.0058504	0.00737941	0.00293143	0.00645803	0.00725393	0.00376666	0.0103934	0.00792852	0.00967103	0.00469972
0.000552165	0.000236473	0.000357856	0.000435297	0.000378534	0.00126119	0.00132778	0.000712981	0.00178382	0.0013493	0.00157932	0.000455954
0.0601427	0.0478647	0.0823653	0.0761988	0.0746747	0.0653594	0.00825538	0.00353743	0.0196783	0.00836114	0.0124984	0.0152717
0.00150296	0.00153549	0.00630087	0.00119519	0.0127772	0.0127595	0.00495679	0.00672339	0.00719332	0.0087413	0.00743309	0.011322
0.0069674	0.00573145	0.0662025	0.0926977	0.0305392	0.0289356	0.0111635	0.00409149	0.0103021	0.00526759	0.00929162	0.0054375
0.0151503	0.00640307	0.00337653	0.00650789	0.00641271	0.00317429	0.00147826	0.00242964	0.00140814	0.0013709	0.000627664	0.000876326
0.000208745	0.000197886	0.000445018	0.000169511	0.000946981	0.000172399	0.00690705	0.0120523	0.00623611	0.00315619	0.0274787	0.00303379
0.0584797	0.0649093	0.0723727	0.0723448	0.0723772	0.0684636	0.0170467	0.0135986	0.0113762	0.0214086	0.0181866	0.00510048
0.00376539	0.00148967	0.00630931	0.0114686	0.000843555	0.00150617	0.00843708	0.0125661	0.00876039	0.00542272	0.00547038	0.0034032
0.00770398	0.00571436	0.00184279	0.0126036	0.0198976	0.018898	0.0111323	0.00738782	0.00747646	0.00502053	0.00630642	0.00516129
0.00983883	0.00668999	0.00918482	0.00959343	0.00639165	0.00314517	0.000712565	0.00120403	0.00589694	0.00342083	0.00394316	0.00559305
0.000595872	0.000285118	0.000936941	0.000246539	0.000406936	0.000226851	0.00393285	0.00905753	0.00643651	0.00730125	0.000240902	0.000155155
0.000223731	0.000432658	0.000150949	0.000488679	0.00031955	0.000178173	0.0139088	0.027968	0.0107949	0.0129705	0.0111981	0.0207309
0.0275965	0.0108166	0.020723	0.051896	0.0126919	0.00863574	0.0105453	0.0103453	0.0129345	0.0111715	0.0104808	0.00341706
0.00477525	0.00612497	0.0338574	0.0338623	0.0257223	0.0103393	0.00877409	0.0023208	0.022628	0.0100653	0.0168507	0.00581876
0.00402625	0.00620741	0.010418	0.00877339	0.00650652	0.00510151	0.00177638	0.00297303	0.000726551	0.00108906	0.000917352	0.00901049
0.0166392	0.00807488	0.0152327	0.0157972	0.0233196	0.0076631	0.00545483	0.00420387	0.003575	0.00649742	0.00585347	0.0139948
0.000296252	0.00012726	0.000181371	0.000609549	0.000440286	0.000384003	0.0158115	0.0170767	0.00883207	0.00962206	0.0171792	0.0154744
0.0177931	0.0157596	0.0125537	0.0229742	0.0462029	0.0451826	0.0437447	0.0125213	0.0197166	0.0129488	0.0230176	0.0120836
0.00562496	0.00410571	0.013684	0.00774192	0.0266758	0.0037574	0.0190681	0.00720395	0.0248296	0.00664509	0.0133758	0.0112069
0.0079531	0.0101565	0.0277376	0.00934811	0.0475433	0.0158626	0.0581487	0.0531358	0.0493228	0.0570251	0.0321917	0.00901405
0.00120743	0.00385125	0.00202095	0.0021771	0.00146804	0.00539888	0.0106394	0.0182058	0.00634489	0.0058025	0.00665803	0.015493
0.0249792	0.0240452	0.0317334	0.0294288	0.0273539	0.0272195	0.0313081	0.0107751	0.0524007	0.0152158	0.0493988	0.014194
0.00575682	0.00292167	0.00365716	0.00805965	0.0050345	0.00388711	0.0369232	0.0155205	0.0569161	0.0164534	0.0599198	0.0137026
0.00256392	0.00241852	0.00823631	0.00902431	0.00561218	0.00594047	0.064057	0.0493769	0.0441422	0.0612784	0.102627	0.101218
0.00181565	0.00321809	0.00163758	0.00135954	0.00221135	0.00189084	0.00185848	0.00425364	0.00363917	0.00536489	0.00682671	0.0107566
0.000204499	0.000136675	5.03094e-05	0.000101051	0.000233349	0.000281961	0.0384234	0.0244996	0.0501535	0.0240633	0.0380392	0.0176771
0.0413289	0.0497684	0.0726055	0.0906807	0.0700875	0.075087	0.0385404	0.0158158	0.0532863	0.0282435	0.0483904	0.0190711
0.0482403	0.0387098	0.0356808	0.0427294	0.0523712	0.0392537	0.013731	0.0144571	0.0157494	0.0238213	0.0208028	0.031548
0.00232444	0.00250548	0.00489678	0.00327206	0.00336151	0.00228413	0.00113154	0.000557169	0.0056549	0.00119552	0.00128341	0.000555316
0.000337363	0.000309637	0.00733094	0.000870489	0.000423375	0.000432236	0.00226276	0.00265989	0.00226532	0.00477425	0.000652088	0.00262012
0.107299	0.0975753	0.130465	0.11526	0.0987881	0.0798628	0.0960634	0.050864	0.109812	0.0900126	0.0788598	0.0453706
0.0120839	0.0187869	0.0212001	0.0206443	0.014084	0.0239188	0.00284444	0.0132013	0.00376041	0.0077847	0.00616301	0.00156404
0.00082993	0.00111692	0.00126096	0.000348693	0.000769721	0.00123324	0.0754622	0.0458913	0.0947776	0.0573747	0.0726548	0.0525934
0.133893	0.132813	0.109865	0.127436	0.100031	0.111255	0.0405903	0.0118455	0.0932884	0.0821553	0.0696606	0.0213167
0.00131644	0.00197523	0.00547525	0.00296923	0.00671632	0.00838355	0.000748227	0.00247195	0.0116306	0.0127633	0.00444328	0.00128014
0.000689299	0.00285931	0.00261554	0.00183232	0.000446259	0.00144927	0.00738371	0.00803257	0.0091112	0.0150439	0.0119754	0.0103116
0.0386287	0.0391755	0.0637338	0.0587388	0.0647568	0.0674786	0.0735283	0.0444718	0.0927046	0.04638	0.0638853	0.0414664
0.00140719	0.00394074	0.00247576	0.00169648	0.00246938	0.00473033	0.0681692	0.0539147	0.0518684	0.0358512	0.0368806	0.0299194
0.0186195	0.0226834	0.0219779	0.0268635	0.0210644	0.0137795

## Sheet: Fig4
Fig4a						Fig3b						Fig4c
sEPSC -frequency			sEPSC-amplitude			sIPSC -frequency			sIPSC-amplitude				Pyr-WT																							Pry-KO							PV WT
WT	KO		WT	KO		WT	KO		WT	KO		50	0	0	0	0	0	0	0	0	0	0	0	0	0	0	0	10.7325	68.0272	0	0	0	0		50	0	9.03138	10.745	0	0	0	0	0	7.10985	0	0	7.30905	0
6.36667	2.65		16.4197	12.8812		5.425	2.05833		35.0139	67.0158		100	0	0	0	0	0	0	0	0	12.1951	15.3003	0	0	13.6147	8.08843	0	13.3304	13.2436	0	10.8947	8.58738	0		100	9.44287	12.1389	16.5877	9.38527	0	0	9.46074	6.88587	9.51588	0	10.661	16.6251	0
2.20833	3.18333		15.7405	15.5577		10.225	1.4		51.6665	38.1314		150	13.1191	0	0	0	0	0	0	8.24912	21.5543	23.932	9.90835	9.94695	26.6637	11.3993	9.4399	19.0476	20.5855	13.763	16.7084	14.3335	10.8079		150	16.1272	16.8332	22.4492	12.747	0	0	15.0684	8.93455	12.2459	0	17.3781	22.2662	0
3.61667	1.575		14.5152	18.3187		1.45833	3.125		62.0632	63.1154		200	17.0027	0	8.88001	9.65834	0	0	10.0075	10.772	29.7007	29.7381	16.2829	17.3423	33.2594	13.3851	14.7911	25.413	27.583	19.9933	13.836	23.8237	13.0839		200	21.7226	22.1337	26.727	18.4268	0	0	19.726	12.9601	14.5543	0	24.1732	25.4723	11.8203
5.15	2.40833		17.9055	15.35		6.675	3.95		57.4824	31.7758		250	20.6138	8.22537	12.3571	11.909	7.93493	8.08734	11.4456	13.3779	34.4716	33.7019	20.1568	23.7889	38.4164	14.7095	19.9601	33.0969	31.9353	27.5687	19.8939	26.9095	19.0612		250	26.1894	24.6939	30.8099	23.6229	0	5.60303	25.5636	15.9562	17.0254	0	31.5778	28.2793	11.4784
2.2	2.7		12.9025	14.2762		2.025	3.625		36.9607	41.3803		300	23.4867	11.4318	17.8094	15.1745	13.1406	12.5913	14.8936	14.8625	40.2457	37.4649	25.6109	31.8001	42.5985	16.6034	25.1362	38.6979	37.3667	33.3959	27.918	35.3318	22.0483		300	29.6108	28.844	33.2502	28.7829	0	11.7959	29.0125	19.2841	19.2761	0	34.1569	29.4737	13.9519
1.875	1.83333		14.2476	14.9735		1.875	6.25		50.1478	68.4915		350	26.5105	9.05592	25.1762	21.173	13.9567	16.6251	18.8791	17.54	45.4969	41.1904	29.8986	37.1517	46.8035	16.9008	30.0558	46.1082	39.4521	38.8433	35.5398	41.4576	29.0405		350	32.3102	31.0334	35.8159	33.8839	0	13.231	33.1126	20.7835	21.7628	0	39.3443	31.0206	17.0192
3.725	2.73333		17.9069	14.6823		3.85833	2.34167		44.6878	53.0827		400	28.4557	11.0424	25.5918	27.951	15.5659	21.2427	22.7015	18.9374	51.8135	44.7189	35.0647	45.9482	52.8541	21.2851	34.4419	52.8039	42.2565	41.5541	40.7288	39.5093	34.1188		400	36.5591	33.1162	36.9876	38.4304	9.3985	15.681	34.4308	23.4867	22.8754	6.92042	45.9482	34.2392	18.4928
3.05833	4.525		15.3857	18.8434		3.00833	7.00833		56.1907	53.4906		450	30.7355	12.7877	28.7642	26.9119	18.463	25.8956	27.2223	21.3311	57.8778	47.5207	39.7658	56.1564	54.7541	17.3104	39.2278	61.6713	46.1264	45.6384	41.5541	43.2054	37.1555		450	37.9467	34.828	38.7889	42.9492	9.39408	19.3557	39.0224	26.9318	25.9095	9.12409	51.5464	34.1479	20.0512
3.39167	3.80833		13.875	16.3952		2.125	5.68333		27.4965	43.7379		500	31.2891	15.5662	32.2027	36.2319	19.5228	31.6027	31.5422	23.1	63.727	50.1882	43.122	66.39	58.731	31.0024	45.3188	65.8098	47.712	51.6636	55.615	48.1675	39.1591		500	40.2116	36.3894	39.6453	47.1408	9.09401	19.1469	42.163	29.1394	28.5275	11.564	56.2162	33.4597	21.3174
2.75833	4		13.8891	30.9418		4.23333	7.86667		43.8247	43.7379
4.76667	2.74167		13.6721	12.9619		5.95833	6.91667		38.7939	48.0692
3.48333	4.225		16.789	14.1303		4.51667	8.55833		49.2427	44.5743
2.80833	3.10833		18.012	15.7588		7.76667	9.06667		33.1825	78.2648
2.95	1.00833		17.2195	14.6813		4.56667	7.05		35.5841	51.5778
3.46667			14.2953			8.175	7.175		50.6368	51.5778
1.64167			13.7166			5.58333	6.26667		43.955	29.3623
3.20833			17.6821			5.48333	7.95		33.502	44.1786
2.56667			13.5672			6.85	7.73333		71.2361	55.2209
1.675			14.7568			3.975			32.1025
2.9			14.5128			5.73333			39.8057
3.39167			15.1925
2.08333			15.8215
1.95833			16.0924
Fig4d						Fig3e						Fig4f
sEPSC -frequency			sEPSC-amplitude			sIPSC -frequency			sIPSC-amplitude				PV-WT																									PV-KO
WT	KO		WT	KO		WT	KO		WT	KO		50	0	0	0	0	0	0	0	0	0	0	0	0	0	0	0	0	0	0	0	0	0	0	0	0		50	0	0	0	0	0	0	0	0	0	0	9.66184
6.36667	2.65		16.4197	12.8812		0.37	2.45		47.51	38.94		100	0	0	0	0	0	0	0	0	0	0	0	0	0	0	0	0	0	0	0	0	0	0	0	0		100	0	0	0	0	0	0	0	0	0	16.1105	19.7455
2.20833	3.18333		15.7405	15.5577		1.43	1.6		37.99	30.92		150	0	0	0	34.0638	0	118.694	0	0	0	0	0	0	0	0	0	0	0	0	0	0	16.1747	0	0	0		150	0	0	0	0	0	6.30915	0	0	0	27.7215	33.1641
3.61667	1.575		14.5152	18.3187		2.06	3.34		33.77	50.77		200	0	30.0784	0	55.1081	32.5998	107.914	0	0	26.018	0	31.4331	0	0	0	0	0	0	0	0	33.545	35.607	30.9119	0	31.9557		200	0	41.8585	8.7089	0	0	56.6358	24.7525	0	107.239	38.0389	51.3369
5.15	2.40833		17.9055	15.35		1.38	1.27		59.14	27.59		250	45.425	47.5316	55.5556	72.095	30.8057	80.352	25.3378	43.4531	57.3675	52.8877	69.8782	0	0	0	0	62.5717	65.1466	51.3809	55.0032	58.0208	47.3628	44.8814	20.0736	54.1497		250	0	51.7545	25.7954	0	0	96.6184	43.5872	33.2963	59.3929	49.5903	64.0165
2.2	2.7		12.9025	14.2762		0.98	3.28		37.07	37.67		300	63.2644	61.7481	47.9198	86.4523	44.3178	86.0168	28.2935	51.5298	76.4656	80.6965	89.3971	0	30.03	45.9818	0	84.7283	32.4746	70.0414	71.6997	76.8512	58.1154	63.3112	54.0132	64.5833		300	69.6056	61.8205	53.0008	31.4498	0	120.108	53.3826	42.3639	74.5805	62.1247	66.2252
1.875	1.83333		14.2476	14.9735		3.05	1.74		26.81	41.12		350	75.662	73.1376	59.5871	99.1428	56.3557	100.482	61.7602	71.6695	91.9252	100.303	105.046	0	58.4368	83.2726	0	107.316	62.9789	85.2302	84.7107	91.3621	67.9694	77.985	69.6717	78.732		350	67.8541	68.7643	65.2563	78.7234	153.846	136.763	65.4976	58.8112	90.4203	64.2887	72.7273
3.725	2.73333		17.9069	14.6823		1.37	0.98		23.19	30.77		400	86.2885	83.5335	70.4736	110.221	67.4465	106.583	61.8812	81.5644	105.634	119.662	118.961	0	71.8664	99.9375	0	112.817	74.4364	92.9464	93.4094	107.817	76.9791	92.0406	84.7458	96.8573		400	78.781	74.7121	68.4647	97.5306	85.2879	150.422	79.8991	79.7064	95.3961	68.2947	89.6487
3.05833	4.525		15.3857	18.8434		2.04	2.22		29.64	21.05		450	95.4753	92.4689	79.6395	120.22	76.6839	113.204	65.8843	88.7788	118.11	135.886	132.67	0	85.3722	113.636	0	122.141	83.9366	101.407	98.8745	122.166	85.2391	101.945	95.0021	108.639		450	87.1189	78.4962	73.5294	112.832	92.2819	160	97.4295	100.534	99.3275	70.0886	101.935
3.39167	3.80833		13.875	16.3952		2.76	4.75		40.7	29.87		500	101.062	101.502	88.9993	127.441	86.0531	118.135	78.0127	93.0233	128.378	148.209	139.587	48.7805	97.2581	125.051	142.349	129.417	90.679	108.958	101.407	131.782	92.7739	111.57	107.051	120.22		500	93.1581	82.8072	71.7654	126.906	99.9063	165.695	112.925	116.813	125.418	71.7728	108.187
2.75833	4		13.8891	30.9418		1.35	4.79		25.04	30.4
4.76667	2.74167		13.6721	12.9619		1.94	4.6		27.04	34.14
3.48333	4.225		16.789	14.1303		1.99	3.63		44.83	35.15
2.80833	3.10833		18.012	15.7588		2.01	6.69		34.89	33.53
2.95	1.00833		17.2195	14.6813		3.36	2.71		50.18	27.77
3.46667			14.2953			2.25	1.72		30.48	22.93
1.64167			13.7166			4.22	9.85		27.06	40.86
3.20833			17.6821			7.22	3.68		40.55	54.22
2.56667			13.5672			5.43	6.15		43.31	29.88
1.675			14.7568			5.48	3.64		44.83	40.64
2.9			14.5128			3.84	4.33		40.77	38.15
3.39167			15.1925			3.74	7.89		39.22	49.88
2.08333			15.8215			4.21	2.97		33.23	46.08
1.95833			16.0924			3.01	3.79		51.37	42.62
							4.55			39.78
							2.99			29.29
							2.23			30.96
							2.13			31.61
							7			41.27
Fig4h
WT_off										WT_on
25	0.383592	0.740577	0.195122	1.11312	0.844789	1.39189	0.390244	1.19172		25	0.452698	0.361789	0.097561	0.731279	0.097561	0.952698	0	0.452698
75	1.21501	1.54275	0.544672	2.39995	1.56496	3.31832	0.846892	2.28865		75	1.5311	0.336618	0.108108	1.92583	0.18847	0.89002	0	1.4194
125	3.61971	6.30631	2.13601	6.63419	4.6906	8.90803	2.60362	8.17711		125	4.89795	2.51157	1.55001	4.20851	2.45112	5.21489	2.14411	4.41869
175	9.48712	14.519	5.68323	14.5504	13.7887	20.2227	7.81826	18.2186		175	13.1379	7.14075	4.38163	10.2997	6.67232	13.8954	4.80177	12.3177
225	17.7857	26.6738	12.6834	23.4567	26.2162	31.3688	17.6934	28.6406		225	25.6821	15.4233	11.9005	19.411	15.2715	23.1532	12.9538	20.5588
275	25.2402	34.8279	18.7022	29.2282	36.13	36.6186	23.8795	34.3679		275	32.7817	22.4486	17.0052	25.1403	21.3749	28.3337	19.1221	27.8397
325	29.4857	39.588	25.6228	31.1151	43.2962	40.1666	29.505	37.0759		325	39.19	27.5086	23.8488	30.8716	25.9155	32.358	26.1569	30.6675
375	35.2167	44.8348	30.6166	35.4225	50.0825	44.9671	35.2579	41.3118		375	44.6921	33.4158	29.7783	36.3762	30.7223	34.952	29.8296	35.0931
Fig4i
	KO_off																		KO_on
25	0.433333	0.57391	0.786031	0.87694	0.87694	1.22463	1.4208	0.671471	0	0.195122	1.00968	0.492683	1.49961	1.37694	0.77088	0.179194	1.21027		25	1.07206	2.23577	0.097561	0.264228	0.358387	0.292683	1.04479	1.08202	0.927087	0.195122	0.166667	0.390244	0.792683	0.861789	0.930894	0.195122	3.24313
75	1.42804	1.91835	2.30777	1.76864	1.76864	2.43305	3.70471	2.61546	0	1.31408	2.2766	0.667287	3.1279	2.44455	1.4327	0.419364	2.23626		75	1.98793	4.94657	0.914137	0.224242	1.73571	0.648747	1.56496	2.05374	2.05524	0.469952	0	0.525088	2.06994	2.25676	1.55938	0.684915	3.82717
125	5.14009	6.51419	5.47141	5.44534	5.44534	6.94788	9.89938	7.09271	1.01199	4.02572	6.68143	2.73332	9.90423	6.69447	5.04781	2.59892	6.68798		125	7.4787	12.9654	2.74873	2.29066	4.45036	2.75907	4.93476	6.94051	5.83499	2.67615	1.0971	2.52154	7.14651	7.23755	6.45585	3.43847	8.56372
175	13.7358	14.5583	14.4906	15.4213	15.3324	17.9366	22.5228	18.3929	3.18394	11.5624	16.5502	6.66393	21.2203	16.2851	13.7439	7.70039	15.9961		175	17.2168	23.4311	8.86012	7.00939	11.366	7.03381	13.8761	17.5678	14.5458	8.12859	3.15074	7.36437	17.2602	17.2843	15.1791	9.42553	17.53
225	20.8334	25.436	23.0164	23.8357	23.8357	28.1583	31.9544	31.9779	10.6264	23.9463	24.9748	17.8206	27.2103	21.6223	23.6243	16.6988	23.9608		225	28.6559	30.5868	18.3255	15.7265	20.3377	16.9512	26.2162	26.2794	25.0748	17.2577	10.18	16.4254	26.5361	28.2739	24.6586	18.3966	24.1358
275	26.1014	32.906	30.2754	31.317	31.1392	32.6912	37.8926	39.4493	16.9794	32.2118	30.5046	22.617	31.7871	25.9735	30.0637	23.3112	30.3319		275	34.9507	34.3232	24.8703	22.3899	27.3281	23.7146	36.2985	30.3568	29.3873	24.608	14.0749	22.5934	32.2369	35.1035	30.3736	26.115	28.6919
325	29.2546	37.0787	32.7053	34.2361	34.2361	35.204	38.7057	45.4471	24.5314	37.3649	31.9332	31.4845	28.4698	26.3677	34.8578	29.176	32.9667		325	37.5219	34.9991	29.1393	27.4125	31.1988	28.4672	43.5394	33.8244	35.0197	28.516	22.0914	27.8956	32.6314	38.0692	33.2716	31.1199	30.5392
375	33.1661	42.2562	37.5372	37.5659	37.4904	39.5543	41.8683	52.1182	32.0919	46.6011	36.1085	38.8601	31.2081	29.367	39.1417	36.4508	35.6323		375	41.5409	39.4568	35.784	33.3809	35.3619	35.3574	50.3409	37.3224	40.0509	35.7763	28.8657	33.6778	37.7057	41.7931	37.1716	37.0055	32.873
Fig4j
WT_on
5 ms	28.5714	16.3265	8.16327	22.449	8.16327	12.2449	12.2449	12.2449	10.2041	12.2449	12.2449	16.3265	6.12245	22.449	8.16327	18.3673	12.2449	10.2041	6.12245	18.3673	6.12245	16.3265	10.2041	14.2857	14.2857	12.2449	8.16327	20.4082	8.16327	24.4898	12.2449	20.4082	22.449	10.2041	8.16327	14.2857	10.2041	24.4898	10.2041	18.3673	24.4898	20.4082	18.3673	26.5306	12.2449	24.4898	12.2449	28.5714	10.2041
10 ms	22.449	6.12245	4.08163	8.16327	4.08163	8.16327	6.12245	4.08163	16.3265	4.08163	4.08163	2.04082	10.2041	6.12245	6.12245	8.16327	16.3265	2.04082	4.08163	2.04082	14.2857	10.2041	6.12245	14.2857	14.2857	12.2449	8.16327	4.08163	18.3673	14.2857	12.2449	12.2449	16.3265	2.04082	0	6.12245	10.2041	4.08163	8.16327	6.12245	20.4082	6.12245	8.16327	8.16327	14.2857	18.3673	16.3265	12.2449	18.3673
15 ms	12.2449	4.08163	2.04082	4.08163	6.12245	6.12245	4.08163	6.12245	10.2041	2.04082	0	0	2.04082	8.16327	2.04082	2.04082	6.12245	2.04082	0	4.08163	4.08163	12.2449	4.08163	4.08163	8.16327	4.08163	2.04082	6.12245	4.08163	8.16327	4.08163	8.16327	20.4082	2.04082	0	6.12245	12.2449	14.2857	8.16327	12.2449	22.449	10.2041	4.08163	10.2041	10.2041	20.4082	6.12245	18.3673	12.2449
20 ms	26.5306	10.2041	8.16327	10.2041	12.2449	22.449	8.16327	16.3265	14.2857	12.2449	8.16327	10.2041	16.3265	16.3265	6.12245	14.2857	18.3673	6.12245	4.08163	8.16327	6.12245	12.2449	10.2041	8.16327	14.2857	6.12245	6.12245	8.16327	10.2041	12.2449	10.2041	10.2041	16.3265	12.2449	12.2449	18.3673	18.3673	24.4898	16.3265	18.3673	24.4898	14.2857	6.12245	14.2857	14.2857	12.2449	12.2449	14.2857	14.2857
25 ms	24.4898	12.2449	6.12245	6.12245	16.3265	18.3673	10.2041	16.3265	14.2857	10.2041	8.16327	10.2041	12.2449	12.2449	10.2041	14.2857	20.4082	2.04082	6.12245	18.3673	10.2041	12.2449	4.08163	16.3265	22.449	12.2449	10.2041	18.3673	10.2041	16.3265	10.2041	14.2857	20.4082	14.2857	12.2449	14.2857	16.3265	14.2857	10.2041	16.3265	12.2449	10.2041	6.12245	14.2857	14.2857	12.2449	14.2857	10.2041	20.4082
30 ms	20.4082	22.449	8.16327	20.4082	12.2449	20.4082	14.2857	14.2857	12.2449	6.12245	8.16327	10.2041	4.08163	16.3265	6.12245	10.2041	24.4898	18.3673	4.08163	20.4082	14.2857	18.3673	8.16327	16.3265	18.3673	6.12245	8.16327	22.449	4.08163	20.4082	6.12245	14.2857	16.3265	8.16327	6.12245	14.2857	6.12245	14.2857	6.12245	10.2041	18.3673	8.16327	8.16327	20.4082	8.16327	14.2857	6.12245	16.3265	20.4082
35 ms	28.5714	18.3673	18.3673	24.4898	16.3265	30.6122	12.2449	22.449	20.4082	16.3265	6.12245	12.2449	20.4082	18.3673	8.16327	22.449	16.3265	14.2857	10.2041	10.2041	12.2449	14.2857	14.2857	14.2857	20.4082	22.449	12.2449	22.449	22.449	16.3265	16.3265	22.449	22.449	8.16327	12.2449	18.3673	14.2857	18.3673	14.2857	18.3673	16.3265	8.16327	2.04082	12.2449	10.2041	14.2857	6.12245	14.2857	16.3265
40 ms	12.2449	10.2041	8.16327	10.2041	10.2041	14.2857	10.2041	12.2449	10.2041	12.2449	18.3673	12.2449	12.2449	12.2449	12.2449	12.2449	8.16327	10.2041	8.16327	16.3265	6.12245	14.2857	6.12245	10.2041	14.2857	6.12245	6.12245	16.3265	2.04082	10.2041	4.08163	10.2041	14.2857	10.2041	10.2041	18.3673	8.16327	12.2449	6.12245	8.16327	12.2449	6.12245	2.04082	8.16327	6.12245	12.2449	0	8.16327	20.4082
45 ms	26.5306	16.3265	14.2857	16.3265	14.2857	22.449	12.2449	20.4082	18.3673	14.2857	8.16327	18.3673	12.2449	20.4082	8.16327	18.3673	20.4082	14.2857	12.2449	22.449	10.2041	20.4082	4.08163	16.3265	12.2449	10.2041	8.16327	18.3673	10.2041	18.3673	6.12245	14.2857	20.4082	18.3673	10.2041	20.4082	16.3265	26.5306	16.3265	24.4898	16.3265	14.2857	12.2449	22.449	14.2857	14.2857	12.2449	20.4082	16.3265
50 ms	24.4898	22.449	22.449	22.449	14.2857	38.7755	18.3673	20.4082	14.2857	12.2449	10.2041	10.2041	4.08163	6.12245	8.16327	12.2449	10.2041	4.08163	6.12245	8.16327	6.12245	10.2041	4.08163	8.16327	8.16327	8.16327	8.16327	10.2041	10.2041	14.2857	8.16327	12.2449	30.6122	20.4082	18.3673	24.4898	20.4082	20.4082	18.3673	20.4082	16.3265	12.2449	10.2041	20.4082	16.3265	18.3673	8.16327	16.3265	12.2449
55 ms	14.2857	16.3265	16.3265	18.3673	20.4082	14.2857	12.2449	24.4898	18.3673	8.16327	6.12245	18.3673	4.08163	18.3673	6.12245	10.2041	18.3673	14.2857	14.2857	28.5714	12.2449	20.4082	14.2857	16.3265	22.449	18.3673	8.16327	26.5306	12.2449	22.449	8.16327	22.449	28.5714	12.2449	8.16327	24.4898	4.08163	22.449	8.16327	24.4898	18.3673	14.2857	6.12245	14.2857	14.2857	18.3673	16.3265	16.3265	18.3673
60 ms	30.6122	22.449	22.449	24.4898	16.3265	24.4898	24.4898	16.3265	18.3673	14.2857	18.3673	16.3265	20.4082	20.4082	16.3265	22.449	20.4082	26.5306	18.3673	20.4082	22.449	30.6122	18.3673	28.5714	22.449	14.2857	8.16327	24.4898	10.2041	18.3673	6.12245	18.3673	18.3673	10.2041	12.2449	16.3265	8.16327	24.4898	6.12245	14.2857	14.2857	12.2449	14.2857	16.3265	8.16327	14.2857	4.08163	18.3673	18.3673
65 ms	26.5306	20.4082	22.449	18.3673	22.449	20.4082	12.2449	20.4082	10.2041	12.2449	12.2449	14.2857	12.2449	12.2449	8.16327	10.2041	12.2449	8.16327	12.2449	14.2857	8.16327	8.16327	8.16327	4.08163	14.2857	18.3673	16.3265	16.3265	20.4082	18.3673	14.2857	16.3265	32.6531	30.6122	16.3265	24.4898	22.449	20.4082	16.3265	32.6531	26.5306	18.3673	6.12245	22.449	10.2041	26.5306	12.2449	24.4898	12.2449
70 ms	28.5714	20.4082	22.449	24.4898	20.4082	24.4898	24.4898	24.4898	22.449	12.2449	12.2449	12.2449	6.12245	16.3265	12.2449	16.3265	20.4082	10.2041	10.2041	24.4898	12.2449	14.2857	8.16327	12.2449	18.3673	14.2857	18.3673	12.2449	14.2857	18.3673	18.3673	20.4082	28.5714	20.4082	24.4898	22.449	16.3265	18.3673	24.4898	18.3673	18.3673	18.3673	6.12245	18.3673	8.16327	14.2857	8.16327	18.3673	18.3673
75 ms	22.449	16.3265	12.2449	16.3265	12.2449	12.2449	18.3673	20.4082	22.449	8.16327	6.12245	18.3673	10.2041	14.2857	10.2041	10.2041	22.449	10.2041	8.16327	22.449	6.12245	22.449	8.16327	20.4082	28.5714	24.4898	18.3673	26.5306	18.3673	16.3265	16.3265	18.3673	20.4082	16.3265	14.2857	18.3673	14.2857	20.4082	12.2449	20.4082	20.4082	16.3265	20.4082	24.4898	22.449	18.3673	20.4082	18.3673	18.3673
80 ms	16.3265	16.3265	12.2449	16.3265	12.2449	20.4082	10.2041	14.2857	8.16327	10.2041	4.08163	12.2449	8.16327	4.08163	4.08163	10.2041	22.449	14.2857	8.16327	14.2857	6.12245	14.2857	10.2041	12.2449	14.2857	6.12245	2.04082	10.2041	4.08163	12.2449	2.04082	12.2449	8.16327	8.16327	6.12245	12.2449	6.12245	14.2857	8.16327	10.2041	34.6939	16.3265	14.2857	22.449	8.16327	22.449	10.2041	20.4082	18.3673
85 ms	20.4082	22.449	18.3673	26.5306	18.3673	22.449	14.2857	16.3265	16.3265	10.2041	16.3265	12.2449	12.2449	16.3265	8.16327	12.2449	12.2449	8.16327	12.2449	10.2041	10.2041	12.2449	4.08163	14.2857	14.2857	16.3265	8.16327	16.3265	8.16327	12.2449	4.08163	14.2857	24.4898	12.2449	14.2857	12.2449	4.08163	16.3265	2.04082	12.2449	18.3673	18.3673	12.2449	16.3265	16.3265	20.4082	12.2449	12.2449	12.2449
90 ms	40.8163	22.449	24.4898	36.7347	18.3673	22.449	10.2041	22.449	18.3673	16.3265	10.2041	12.2449	8.16327	18.3673	10.2041	18.3673	26.5306	10.2041	8.16327	32.6531	8.16327	22.449	14.2857	24.4898	10.2041	4.08163	14.2857	12.2449	10.2041	8.16327	12.2449	6.12245	20.4082	12.2449	10.2041	26.5306	12.2449	16.3265	16.3265	18.3673	12.2449	4.08163	2.04082	10.2041	4.08163	10.2041	4.08163	14.2857	26.5306
95 ms	16.3265	26.5306	18.3673	16.3265	26.5306	28.5714	18.3673	30.6122	18.3673	14.2857	6.12245	20.4082	10.2041	14.2857	6.12245	18.3673	22.449	20.4082	22.449	16.3265	22.449	16.3265	10.2041	18.3673	16.3265	10.2041	4.08163	22.449	8.16327	14.2857	6.12245	16.3265	10.2041	18.3673	8.16327	18.3673	12.2449	14.2857	12.2449	18.3673	14.2857	12.2449	10.2041	12.2449	14.2857	12.2449	8.16327	12.2449	20.4082
100 ms	12.2449	6.12245	12.2449	8.16327	10.2041	14.2857	14.2857	12.2449	14.2857	8.16327	10.2041	8.16327	8.16327	8.16327	8.16327	6.12245	16.3265	10.2041	14.2857	22.449	10.2041	14.2857	10.2041	12.2449	24.4898	16.3265	14.2857	16.3265	14.2857	14.2857	14.2857	14.2857	22.449	14.2857	16.3265	22.449	10.2041	24.4898	10.2041	28.5714	18.3673	4.08163	8.16327	18.3673	8.16327	16.3265	10.2041	16.3265	14.2857
WT_off
5 ms	10.2041	28.5714	12.2449	14.2857	22.449	24.4898	6.12245	44.898	30.6122	10.2041	22.449	8.16327	16.3265	16.3265	16.3265	8.16327	53.0612	24.4898	12.2449	16.3265	8.16327	18.3673	14.2857	22.449	8.16327	36.7347	14.2857	10.2041	20.4082	10.2041	20.4082	22.449	24.4898	10.2041	38.7755	28.5714	12.2449	22.449	8.16327	16.3265	24.4898	26.5306	8.16327	46.9388	24.4898	12.2449	24.4898	14.2857	26.5306
10 ms	18.3673	26.5306	12.2449	20.4082	30.6122	24.4898	22.449	46.9388	24.4898	18.3673	28.5714	12.2449	22.449	26.5306	22.449	16.3265	55.102	22.449	12.2449	16.3265	10.2041	16.3265	16.3265	18.3673	10.2041	55.102	30.6122	16.3265	16.3265	20.4082	14.2857	14.2857	20.4082	16.3265	44.898	16.3265	18.3673	18.3673	6.12245	16.3265	28.5714	18.3673	12.2449	53.0612	26.5306	30.6122	26.5306	24.4898	28.5714
15 ms	16.3265	22.449	10.2041	18.3673	30.6122	24.4898	16.3265	55.102	24.4898	10.2041	14.2857	8.16327	14.2857	16.3265	26.5306	10.2041	46.9388	24.4898	10.2041	26.5306	8.16327	14.2857	22.449	24.4898	14.2857	28.5714	20.4082	14.2857	16.3265	8.16327	12.2449	20.4082	22.449	8.16327	26.5306	14.2857	12.2449	24.4898	10.2041	20.4082	16.3265	34.6939	12.2449	46.9388	24.4898	16.3265	30.6122	4.08163	22.449
20 ms	26.5306	24.4898	16.3265	22.449	24.4898	22.449	18.3673	44.898	22.449	12.2449	18.3673	20.4082	16.3265	18.3673	28.5714	16.3265	32.6531	28.5714	12.2449	20.4082	12.2449	10.2041	16.3265	20.4082	10.2041	38.7755	18.3673	12.2449	12.2449	10.2041	16.3265	14.2857	18.3673	14.2857	44.898	22.449	20.4082	26.5306	18.3673	22.449	32.6531	24.4898	16.3265	57.1429	16.3265	16.3265	20.4082	14.2857	18.3673
25 ms	16.3265	28.5714	10.2041	20.4082	28.5714	30.6122	14.2857	40.8163	24.4898	8.16327	22.449	6.12245	14.2857	20.4082	14.2857	8.16327	30.6122	16.3265	8.16327	18.3673	6.12245	18.3673	26.5306	18.3673	12.2449	51.0204	20.4082	14.2857	26.5306	12.2449	18.3673	24.4898	28.5714	10.2041	51.0204	22.449	12.2449	14.2857	14.2857	20.4082	24.4898	12.2449	14.2857	42.8571	10.2041	6.12245	12.2449	12.2449	6.12245
30 ms	18.3673	24.4898	14.2857	18.3673	18.3673	22.449	18.3673	44.898	24.4898	6.12245	16.3265	8.16327	10.2041	16.3265	14.2857	8.16327	42.8571	16.3265	18.3673	20.4082	14.2857	16.3265	16.3265	24.4898	16.3265	51.0204	20.4082	10.2041	26.5306	4.08163	10.2041	14.2857	20.4082	10.2041	38.7755	28.5714	8.16327	14.2857	10.2041	12.2449	16.3265	26.5306	8.16327	46.9388	20.4082	14.2857	16.3265	6.12245	18.3673
35 ms	14.2857	30.6122	24.4898	20.4082	36.7347	28.5714	16.3265	48.9796	32.6531	20.4082	18.3673	18.3673	20.4082	18.3673	24.4898	14.2857	32.6531	28.5714	10.2041	14.2857	12.2449	18.3673	18.3673	16.3265	10.2041	46.9388	18.3673	16.3265	22.449	12.2449	20.4082	30.6122	20.4082	18.3673	42.8571	22.449	14.2857	30.6122	14.2857	16.3265	22.449	24.4898	16.3265	71.4286	32.6531	10.2041	16.3265	6.12245	10.2041
40 ms	8.16327	20.4082	6.12245	12.2449	16.3265	6.12245	8.16327	34.6939	18.3673	14.2857	10.2041	14.2857	16.3265	18.3673	14.2857	20.4082	44.898	16.3265	14.2857	16.3265	6.12245	12.2449	16.3265	14.2857	16.3265	34.6939	20.4082	6.12245	8.16327	4.08163	10.2041	18.3673	14.2857	6.12245	42.8571	12.2449	6.12245	12.2449	4.08163	10.2041	14.2857	12.2449	10.2041	32.6531	20.4082	6.12245	18.3673	2.04082	10.2041
45 ms	10.2041	18.3673	10.2041	24.4898	28.5714	34.6939	14.2857	51.0204	30.6122	16.3265	22.449	12.2449	12.2449	18.3673	22.449	12.2449	51.0204	18.3673	10.2041	18.3673	12.2449	14.2857	18.3673	18.3673	8.16327	40.8163	22.449	14.2857	14.2857	10.2041	18.3673	12.2449	20.4082	10.2041	34.6939	18.3673	24.4898	28.5714	18.3673	26.5306	26.5306	26.5306	20.4082	42.8571	26.5306	18.3673	12.2449	16.3265	20.4082
50 ms	18.3673	32.6531	10.2041	28.5714	40.8163	24.4898	16.3265	48.9796	34.6939	6.12245	10.2041	8.16327	12.2449	10.2041	16.3265	8.16327	34.6939	12.2449	4.08163	12.2449	6.12245	10.2041	12.2449	24.4898	4.08163	32.6531	14.2857	10.2041	12.2449	4.08163	14.2857	8.16327	16.3265	10.2041	42.8571	16.3265	22.449	30.6122	18.3673	20.4082	24.4898	32.6531	28.5714	42.8571	26.5306	18.3673	18.3673	8.16327	14.2857
55 ms	18.3673	20.4082	18.3673	12.2449	20.4082	18.3673	18.3673	36.7347	8.16327	4.08163	24.4898	4.08163	12.2449	20.4082	22.449	6.12245	51.0204	24.4898	12.2449	18.3673	8.16327	16.3265	16.3265	22.449	12.2449	38.7755	28.5714	10.2041	26.5306	12.2449	20.4082	24.4898	26.5306	12.2449	42.8571	24.4898	12.2449	28.5714	6.12245	18.3673	24.4898	30.6122	10.2041	46.9388	24.4898	14.2857	16.3265	12.2449	22.449
60 ms	26.5306	40.8163	22.449	22.449	28.5714	28.5714	24.4898	46.9388	34.6939	20.4082	16.3265	16.3265	22.449	18.3673	18.3673	18.3673	40.8163	20.4082	22.449	28.5714	22.449	30.6122	22.449	32.6531	20.4082	44.898	20.4082	18.3673	18.3673	12.2449	22.449	20.4082	22.449	14.2857	36.7347	26.5306	12.2449	18.3673	10.2041	20.4082	20.4082	24.4898	12.2449	36.7347	26.5306	6.12245	16.3265	6.12245	14.2857
65 ms	16.3265	22.449	22.449	24.4898	28.5714	24.4898	12.2449	42.8571	26.5306	12.2449	14.2857	12.2449	16.3265	12.2449	12.2449	12.2449	48.9796	26.5306	10.2041	12.2449	10.2041	10.2041	16.3265	16.3265	12.2449	38.7755	16.3265	16.3265	16.3265	14.2857	18.3673	18.3673	14.2857	16.3265	40.8163	14.2857	26.5306	30.6122	16.3265	26.5306	32.6531	38.7755	18.3673	42.8571	28.5714	20.4082	26.5306	8.16327	22.449
70 ms	16.3265	28.5714	14.2857	18.3673	32.6531	32.6531	20.4082	51.0204	26.5306	8.16327	20.4082	8.16327	20.4082	22.449	24.4898	8.16327	38.7755	18.3673	10.2041	20.4082	8.16327	10.2041	18.3673	16.3265	6.12245	34.6939	28.5714	16.3265	20.4082	14.2857	20.4082	20.4082	14.2857	14.2857	55.102	14.2857	22.449	24.4898	22.449	26.5306	34.6939	26.5306	30.6122	53.0612	24.4898	14.2857	18.3673	6.12245	18.3673
75 ms	14.2857	22.449	16.3265	16.3265	24.4898	14.2857	12.2449	51.0204	20.4082	8.16327	18.3673	8.16327	14.2857	24.4898	22.449	8.16327	40.8163	22.449	10.2041	18.3673	10.2041	18.3673	18.3673	32.6531	12.2449	34.6939	24.4898	16.3265	30.6122	14.2857	10.2041	30.6122	38.7755	18.3673	48.9796	30.6122	8.16327	18.3673	18.3673	14.2857	18.3673	20.4082	12.2449	38.7755	20.4082	16.3265	24.4898	18.3673	22.449
80 ms	12.2449	16.3265	12.2449	16.3265	18.3673	18.3673	14.2857	44.898	22.449	12.2449	6.12245	4.08163	6.12245	6.12245	8.16327	6.12245	30.6122	12.2449	14.2857	16.3265	8.16327	12.2449	14.2857	16.3265	14.2857	38.7755	10.2041	8.16327	16.3265	2.04082	12.2449	12.2449	24.4898	6.12245	32.6531	20.4082	10.2041	8.16327	8.16327	14.2857	8.16327	10.2041	10.2041	38.7755	10.2041	16.3265	24.4898	12.2449	22.449
85 ms	12.2449	22.449	16.3265	18.3673	28.5714	26.5306	14.2857	44.898	18.3673	12.2449	16.3265	10.2041	12.2449	16.3265	12.2449	12.2449	44.898	20.4082	10.2041	10.2041	8.16327	14.2857	12.2449	6.12245	4.08163	30.6122	10.2041	14.2857	10.2041	4.08163	18.3673	12.2449	18.3673	10.2041	30.6122	18.3673	8.16327	22.449	16.3265	10.2041	16.3265	22.449	6.12245	38.7755	22.449	12.2449	18.3673	14.2857	14.2857
90 ms	20.4082	38.7755	12.2449	22.449	42.8571	51.0204	14.2857	46.9388	46.9388	12.2449	26.5306	8.16327	24.4898	16.3265	24.4898	12.2449	32.6531	16.3265	8.16327	24.4898	6.12245	24.4898	28.5714	30.6122	12.2449	44.898	32.6531	12.2449	14.2857	16.3265	10.2041	12.2449	14.2857	16.3265	40.8163	16.3265	16.3265	24.4898	16.3265	16.3265	22.449	22.449	18.3673	40.8163	26.5306	8.16327	12.2449	6.12245	8.16327
95 ms	28.5714	20.4082	18.3673	24.4898	24.4898	16.3265	26.5306	59.1837	14.2857	6.12245	16.3265	4.08163	14.2857	24.4898	24.4898	6.12245	44.898	20.4082	22.449	20.4082	14.2857	18.3673	24.4898	22.449	26.5306	51.0204	24.4898	8.16327	18.3673	10.2041	12.2449	10.2041	26.5306	12.2449	55.102	24.4898	16.3265	20.4082	10.2041	20.4082	20.4082	18.3673	12.2449	30.6122	16.3265	18.3673	12.2449	6.12245	16.3265
100 ms	10.2041	12.2449	20.4082	10.2041	14.2857	8.16327	14.2857	42.8571	20.4082	8.16327	10.2041	8.16327	8.16327	10.2041	14.2857	8.16327	28.5714	14.2857	18.3673	16.3265	18.3673	16.3265	22.449	20.4082	8.16327	40.8163	20.4082	12.2449	20.4082	12.2449	16.3265	20.4082	14.2857	12.2449	42.8571	12.2449	16.3265	18.3673	10.2041	16.3265	18.3673	28.5714	12.2449	32.6531	22.449	6.12245	18.3673	6.12245	16.3265
Fig4k
KO_on
5 ms	34.6939	20.4082	10.2041	10.2041	12.2449	8.16327	22.449	18.3673	16.3265	8.16327	8.16327	12.2449	20.4082	30.6122	14.2857	18.3673	14.2857	20.4082	18.3673	16.3265	6.12245	22.449	8.16327	18.3673	20.4082	18.3673	10.2041	4.08163	6.12245	28.5714	22.449	18.3673	16.3265	24.4898	20.4082	20.4082	8.16327	8.16327	18.3673	8.16327	14.2857	16.3265	16.3265	6.12245	8.16327	10.2041	18.3673	20.4082	16.3265
10 ms	16.3265	8.16327	16.3265	2.04082	4.08163	8.16327	30.6122	6.12245	8.16327	22.449	4.08163	14.2857	12.2449	24.4898	24.4898	22.449	22.449	16.3265	14.2857	10.2041	4.08163	4.08163	8.16327	26.5306	8.16327	6.12245	12.2449	4.08163	14.2857	10.2041	20.4082	22.449	12.2449	14.2857	18.3673	28.5714	10.2041	8.16327	12.2449	10.2041	16.3265	8.16327	6.12245	12.2449	4.08163	12.2449	18.3673	22.449	22.449
15 ms	10.2041	20.4082	12.2449	6.12245	8.16327	4.08163	30.6122	2.04082	16.3265	16.3265	6.12245	6.12245	14.2857	20.4082	26.5306	22.449	16.3265	12.2449	26.5306	10.2041	2.04082	10.2041	4.08163	16.3265	6.12245	8.16327	12.2449	4.08163	6.12245	14.2857	18.3673	18.3673	14.2857	20.4082	12.2449	14.2857	6.12245	4.08163	20.4082	6.12245	24.4898	12.2449	6.12245	12.2449	10.2041	6.12245	16.3265	18.3673	12.2449
20 ms	26.5306	28.5714	14.2857	6.12245	28.5714	16.3265	24.4898	18.3673	26.5306	20.4082	22.449	18.3673	22.449	18.3673	14.2857	20.4082	20.4082	16.3265	30.6122	16.3265	12.2449	12.2449	10.2041	18.3673	12.2449	14.2857	14.2857	10.2041	8.16327	20.4082	30.6122	26.5306	18.3673	20.4082	12.2449	10.2041	8.16327	8.16327	8.16327	8.16327	16.3265	10.2041	16.3265	10.2041	8.16327	10.2041	16.3265	14.2857	14.2857
25 ms	28.5714	32.6531	16.3265	14.2857	12.2449	10.2041	28.5714	22.449	16.3265	16.3265	6.12245	6.12245	26.5306	34.6939	22.449	24.4898	20.4082	16.3265	14.2857	6.12245	14.2857	10.2041	12.2449	20.4082	14.2857	16.3265	8.16327	10.2041	12.2449	16.3265	14.2857	12.2449	10.2041	18.3673	28.5714	30.6122	12.2449	6.12245	20.4082	6.12245	26.5306	24.4898	16.3265	10.2041	6.12245	6.12245	22.449	24.4898	18.3673
30 ms	16.3265	28.5714	18.3673	20.4082	22.449	18.3673	18.3673	24.4898	18.3673	16.3265	18.3673	18.3673	20.4082	18.3673	18.3673	18.3673	18.3673	16.3265	26.5306	14.2857	6.12245	14.2857	6.12245	16.3265	16.3265	14.2857	10.2041	8.16327	8.16327	16.3265	16.3265	14.2857	16.3265	12.2449	14.2857	30.6122	14.2857	16.3265	10.2041	16.3265	16.3265	20.4082	16.3265	22.449	6.12245	12.2449	16.3265	16.3265	22.449
35 ms	30.6122	32.6531	14.2857	16.3265	26.5306	12.2449	36.7347	32.6531	22.449	16.3265	10.2041	10.2041	22.449	36.7347	26.5306	28.5714	20.4082	22.449	18.3673	22.449	16.3265	18.3673	16.3265	18.3673	30.6122	22.449	20.4082	6.12245	10.2041	30.6122	24.4898	20.4082	20.4082	18.3673	18.3673	16.3265	14.2857	16.3265	22.449	16.3265	18.3673	18.3673	18.3673	10.2041	12.2449	14.2857	16.3265	14.2857	12.2449
40 ms	18.3673	20.4082	12.2449	18.3673	10.2041	8.16327	16.3265	14.2857	12.2449	6.12245	10.2041	10.2041	14.2857	18.3673	14.2857	12.2449	8.16327	10.2041	24.4898	8.16327	12.2449	10.2041	18.3673	18.3673	12.2449	12.2449	10.2041	14.2857	18.3673	14.2857	16.3265	16.3265	12.2449	14.2857	12.2449	22.449	10.2041	8.16327	8.16327	12.2449	16.3265	20.4082	12.2449	10.2041	8.16327	14.2857	10.2041	12.2449	10.2041
45 ms	26.5306	34.6939	18.3673	18.3673	18.3673	14.2857	28.5714	30.6122	22.449	20.4082	10.2041	14.2857	28.5714	22.449	28.5714	22.449	26.5306	20.4082	16.3265	14.2857	16.3265	18.3673	10.2041	18.3673	22.449	16.3265	14.2857	8.16327	16.3265	18.3673	18.3673	18.3673	14.2857	18.3673	22.449	32.6531	14.2857	14.2857	14.2857	10.2041	18.3673	20.4082	18.3673	12.2449	2.04082	12.2449	22.449	22.449	16.3265
50 ms	28.5714	24.4898	18.3673	18.3673	18.3673	22.449	40.8163	36.7347	28.5714	24.4898	20.4082	14.2857	34.6939	30.6122	32.6531	30.6122	30.6122	10.2041	14.2857	10.2041	6.12245	12.2449	12.2449	10.2041	16.3265	10.2041	14.2857	6.12245	6.12245	6.12245	12.2449	10.2041	8.16327	8.16327	8.16327	12.2449	6.12245	4.08163	8.16327	8.16327	12.2449	14.2857	16.3265	8.16327	2.04082	4.08163	12.2449	20.4082	12.2449
55 ms	18.3673	24.4898	18.3673	18.3673	26.5306	12.2449	22.449	16.3265	18.3673	18.3673	10.2041	16.3265	14.2857	14.2857	18.3673	16.3265	16.3265	22.449	26.5306	16.3265	6.12245	12.2449	4.08163	20.4082	30.6122	20.4082	8.16327	6.12245	2.04082	24.4898	30.6122	16.3265	12.2449	20.4082	24.4898	32.6531	16.3265	12.2449	20.4082	12.2449	16.3265	24.4898	18.3673	14.2857	12.2449	8.16327	22.449	20.4082	22.449
60 ms	26.5306	34.6939	26.5306	24.4898	16.3265	20.4082	28.5714	32.6531	26.5306	24.4898	22.449	24.4898	28.5714	36.7347	26.5306	28.5714	24.4898	16.3265	30.6122	14.2857	20.4082	16.3265	16.3265	18.3673	20.4082	26.5306	18.3673	12.2449	16.3265	24.4898	12.2449	20.4082	16.3265	16.3265	24.4898	16.3265	18.3673	26.5306	22.449	20.4082	22.449	30.6122	30.6122	22.449	16.3265	14.2857	24.4898	22.449	32.6531
65 ms	30.6122	20.4082	22.449	18.3673	22.449	18.3673	28.5714	24.4898	24.4898	18.3673	20.4082	18.3673	24.4898	26.5306	18.3673	18.3673	22.449	20.4082	30.6122	12.2449	12.2449	22.449	14.2857	12.2449	18.3673	14.2857	8.16327	6.12245	14.2857	26.5306	16.3265	14.2857	14.2857	22.449	14.2857	16.3265	12.2449	12.2449	6.12245	12.2449	16.3265	12.2449	8.16327	14.2857	12.2449	16.3265	16.3265	12.2449	6.12245
70 ms	24.4898	20.4082	22.449	14.2857	20.4082	26.5306	32.6531	28.5714	26.5306	20.4082	16.3265	20.4082	24.4898	26.5306	26.5306	26.5306	26.5306	18.3673	14.2857	12.2449	8.16327	10.2041	8.16327	22.449	18.3673	18.3673	10.2041	14.2857	8.16327	14.2857	18.3673	22.449	18.3673	16.3265	28.5714	42.8571	14.2857	10.2041	12.2449	14.2857	18.3673	24.4898	16.3265	12.2449	6.12245	12.2449	24.4898	22.449	18.3673
75 ms	14.2857	28.5714	12.2449	20.4082	16.3265	16.3265	24.4898	18.3673	16.3265	12.2449	16.3265	12.2449	20.4082	20.4082	12.2449	16.3265	10.2041	16.3265	16.3265	10.2041	6.12245	6.12245	6.12245	24.4898	24.4898	18.3673	12.2449	10.2041	8.16327	16.3265	20.4082	20.4082	18.3673	18.3673	20.4082	16.3265	12.2449	10.2041	18.3673	12.2449	18.3673	26.5306	18.3673	10.2041	6.12245	12.2449	22.449	26.5306	30.6122
80 ms	22.449	32.6531	18.3673	14.2857	16.3265	12.2449	18.3673	32.6531	14.2857	12.2449	8.16327	10.2041	30.6122	24.4898	16.3265	16.3265	18.3673	6.12245	12.2449	8.16327	12.2449	10.2041	6.12245	6.12245	10.2041	6.12245	12.2449	2.04082	8.16327	12.2449	10.2041	10.2041	6.12245	6.12245	12.2449	12.2449	14.2857	8.16327	18.3673	10.2041	14.2857	12.2449	10.2041	10.2041	8.16327	12.2449	10.2041	10.2041	14.2857
85 ms	24.4898	28.5714	14.2857	18.3673	22.449	12.2449	28.5714	28.5714	22.449	22.449	16.3265	14.2857	20.4082	22.449	24.4898	22.449	22.449	20.4082	24.4898	16.3265	10.2041	16.3265	14.2857	16.3265	26.5306	16.3265	8.16327	8.16327	10.2041	22.449	18.3673	22.449	12.2449	10.2041	10.2041	22.449	8.16327	6.12245	14.2857	10.2041	12.2449	6.12245	18.3673	8.16327	6.12245	4.08163	10.2041	14.2857	12.2449
90 ms	40.8163	36.7347	26.5306	18.3673	24.4898	22.449	42.8571	38.7755	28.5714	20.4082	18.3673	16.3265	26.5306	44.898	32.6531	30.6122	20.4082	24.4898	16.3265	10.2041	10.2041	18.3673	8.16327	16.3265	12.2449	18.3673	16.3265	12.2449	10.2041	14.2857	20.4082	12.2449	16.3265	20.4082	28.5714	30.6122	22.449	12.2449	16.3265	6.12245	28.5714	30.6122	22.449	16.3265	10.2041	10.2041	28.5714	30.6122	32.6531
95 ms	16.3265	26.5306	16.3265	36.7347	30.6122	22.449	24.4898	18.3673	24.4898	20.4082	16.3265	18.3673	26.5306	20.4082	26.5306	28.5714	28.5714	22.449	22.449	12.2449	12.2449	12.2449	8.16327	24.4898	24.4898	20.4082	16.3265	10.2041	4.08163	18.3673	22.449	22.449	22.449	24.4898	24.4898	16.3265	18.3673	20.4082	26.5306	18.3673	24.4898	20.4082	20.4082	18.3673	8.16327	18.3673	18.3673	24.4898	16.3265
100 ms	14.2857	14.2857	10.2041	14.2857	6.12245	16.3265	16.3265	24.4898	8.16327	8.16327	16.3265	12.2449	16.3265	16.3265	12.2449	4.08163	14.2857	12.2449	20.4082	6.12245	8.16327	6.12245	10.2041	10.2041	14.2857	10.2041	8.16327	8.16327	12.2449	10.2041	12.2449	12.2449	4.08163	10.2041	18.3673	16.3265	14.2857	12.2449	6.12245	14.2857	22.449	24.4898	18.3673	10.2041	12.2449	14.2857	20.4082	14.2857	22.449
KO_off
5 ms	4.08163	26.5306	14.2857	18.3673	18.3673	18.3673	30.6122	24.4898	14.2857	20.4082	16.3265	8.16327	18.3673	16.3265	18.3673	12.2449	16.3265	16.3265	20.4082	22.449	22.449	22.449	24.4898	28.5714	24.4898	4.08163	16.3265	24.4898	8.16327	20.4082	24.4898	22.449	10.2041	24.4898	16.3265	16.3265	14.2857	10.2041	10.2041	14.2857	16.3265	20.4082	14.2857	12.2449	22.449	10.2041	14.2857	10.2041	16.3265
10 ms	20.4082	24.4898	22.449	16.3265	16.3265	22.449	30.6122	32.6531	12.2449	24.4898	22.449	20.4082	18.3673	14.2857	22.449	24.4898	20.4082	12.2449	22.449	8.16327	18.3673	18.3673	18.3673	24.4898	24.4898	10.2041	26.5306	16.3265	6.12245	22.449	18.3673	18.3673	14.2857	14.2857	18.3673	16.3265	18.3673	20.4082	20.4082	20.4082	32.6531	32.6531	8.16327	20.4082	16.3265	14.2857	26.5306	18.3673	20.4082
15 ms	18.3673	18.3673	20.4082	24.4898	24.4898	22.449	22.449	38.7755	12.2449	22.449	22.449	10.2041	22.449	16.3265	20.4082	22.449	18.3673	10.2041	16.3265	22.449	12.2449	12.2449	20.4082	14.2857	20.4082	4.08163	14.2857	14.2857	8.16327	10.2041	16.3265	22.449	20.4082	20.4082	14.2857	16.3265	16.3265	18.3673	18.3673	16.3265	14.2857	10.2041	10.2041	14.2857	16.3265	6.12245	16.3265	16.3265	14.2857
20 ms	18.3673	22.449	20.4082	20.4082	20.4082	16.3265	18.3673	22.449	8.16327	28.5714	24.4898	20.4082	14.2857	18.3673	20.4082	18.3673	20.4082	16.3265	16.3265	16.3265	20.4082	20.4082	24.4898	32.6531	36.7347	6.12245	10.2041	22.449	14.2857	30.6122	14.2857	20.4082	8.16327	22.449	12.2449	18.3673	14.2857	14.2857	14.2857	18.3673	22.449	32.6531	4.08163	16.3265	16.3265	12.2449	18.3673	14.2857	14.2857
25 ms	22.449	24.4898	24.4898	24.4898	24.4898	24.4898	26.5306	32.6531	12.2449	26.5306	24.4898	14.2857	18.3673	16.3265	28.5714	24.4898	22.449	14.2857	22.449	18.3673	20.4082	20.4082	16.3265	20.4082	22.449	10.2041	16.3265	14.2857	16.3265	16.3265	14.2857	18.3673	10.2041	14.2857	16.3265	18.3673	14.2857	12.2449	12.2449	20.4082	16.3265	22.449	4.08163	22.449	16.3265	6.12245	12.2449	8.16327	20.4082
30 ms	14.2857	16.3265	18.3673	18.3673	18.3673	18.3673	22.449	30.6122	6.12245	18.3673	20.4082	14.2857	12.2449	18.3673	24.4898	14.2857	20.4082	14.2857	16.3265	14.2857	12.2449	12.2449	16.3265	16.3265	14.2857	4.08163	16.3265	16.3265	10.2041	18.3673	12.2449	14.2857	10.2041	14.2857	10.2041	18.3673	16.3265	22.449	22.449	16.3265	30.6122	28.5714	8.16327	20.4082	16.3265	20.4082	16.3265	18.3673	22.449
35 ms	18.3673	26.5306	20.4082	16.3265	16.3265	34.6939	32.6531	32.6531	18.3673	24.4898	18.3673	14.2857	28.5714	20.4082	28.5714	22.449	20.4082	22.449	16.3265	20.4082	22.449	22.449	24.4898	26.5306	30.6122	14.2857	20.4082	20.4082	10.2041	24.4898	24.4898	20.4082	20.4082	22.449	16.3265	14.2857	12.2449	8.16327	8.16327	20.4082	14.2857	16.3265	16.3265	16.3265	8.16327	12.2449	12.2449	10.2041	8.16327
40 ms	6.12245	10.2041	8.16327	12.2449	12.2449	20.4082	16.3265	20.4082	8.16327	10.2041	12.2449	10.2041	16.3265	2.04082	14.2857	10.2041	12.2449	12.2449	12.2449	12.2449	12.2449	12.2449	16.3265	14.2857	16.3265	12.2449	10.2041	14.2857	18.3673	16.3265	12.2449	14.2857	8.16327	14.2857	10.2041	10.2041	16.3265	14.2857	14.2857	18.3673	20.4082	26.5306	4.08163	10.2041	14.2857	10.2041	14.2857	10.2041	18.3673
45 ms	18.3673	26.5306	26.5306	24.4898	24.4898	22.449	34.6939	32.6531	8.16327	18.3673	24.4898	14.2857	26.5306	20.4082	16.3265	22.449	30.6122	20.4082	16.3265	12.2449	14.2857	14.2857	22.449	20.4082	30.6122	6.12245	20.4082	20.4082	8.16327	20.4082	16.3265	18.3673	18.3673	14.2857	12.2449	18.3673	14.2857	16.3265	16.3265	22.449	26.5306	20.4082	6.12245	18.3673	20.4082	8.16327	18.3673	16.3265	14.2857
50 ms	28.5714	26.5306	30.6122	28.5714	28.5714	34.6939	32.6531	32.6531	16.3265	18.3673	26.5306	20.4082	32.6531	26.5306	38.7755	32.6531	32.6531	6.12245	16.3265	12.2449	12.2449	12.2449	10.2041	10.2041	10.2041	0	10.2041	12.2449	8.16327	6.12245	10.2041	4.08163	10.2041	10.2041	8.16327	10.2041	12.2449	16.3265	16.3265	12.2449	14.2857	18.3673	10.2041	4.08163	8.16327	10.2041	8.16327	4.08163	16.3265
55 ms	6.12245	18.3673	14.2857	22.449	22.449	14.2857	10.2041	30.6122	12.2449	18.3673	12.2449	12.2449	8.16327	20.4082	16.3265	18.3673	14.2857	16.3265	18.3673	16.3265	12.2449	12.2449	22.449	28.5714	28.5714	10.2041	16.3265	20.4082	8.16327	24.4898	18.3673	24.4898	8.16327	20.4082	20.4082	28.5714	18.3673	22.449	22.449	22.449	22.449	24.4898	4.08163	20.4082	24.4898	12.2449	22.449	22.449	20.4082
60 ms	24.4898	26.5306	18.3673	24.4898	24.4898	22.449	36.7347	34.6939	14.2857	22.449	26.5306	28.5714	30.6122	16.3265	24.4898	28.5714	24.4898	10.2041	22.449	20.4082	18.3673	18.3673	16.3265	20.4082	22.449	18.3673	16.3265	18.3673	14.2857	20.4082	14.2857	24.4898	18.3673	18.3673	28.5714	24.4898	26.5306	26.5306	26.5306	26.5306	22.449	26.5306	12.2449	22.449	26.5306	14.2857	24.4898	26.5306	30.6122
65 ms	16.3265	22.449	24.4898	22.449	22.449	26.5306	22.449	26.5306	10.2041	28.5714	20.4082	16.3265	22.449	22.449	26.5306	20.4082	24.4898	18.3673	16.3265	16.3265	20.4082	20.4082	20.4082	30.6122	22.449	4.08163	12.2449	12.2449	10.2041	24.4898	18.3673	14.2857	12.2449	12.2449	2.04082	14.2857	10.2041	10.2041	10.2041	14.2857	18.3673	18.3673	10.2041	16.3265	10.2041	26.5306	12.2449	6.12245	8.16327
70 ms	14.2857	28.5714	22.449	30.6122	30.6122	32.6531	26.5306	30.6122	16.3265	26.5306	32.6531	26.5306	20.4082	18.3673	26.5306	24.4898	24.4898	16.3265	14.2857	10.2041	16.3265	16.3265	16.3265	14.2857	14.2857	8.16327	14.2857	16.3265	14.2857	10.2041	16.3265	16.3265	12.2449	16.3265	16.3265	18.3673	14.2857	12.2449	12.2449	22.449	28.5714	30.6122	10.2041	18.3673	10.2041	8.16327	26.5306	18.3673	20.4082
75 ms	18.3673	14.2857	14.2857	6.12245	6.12245	16.3265	20.4082	20.4082	8.16327	14.2857	8.16327	16.3265	22.449	8.16327	16.3265	18.3673	12.2449	14.2857	16.3265	12.2449	12.2449	12.2449	20.4082	22.449	16.3265	8.16327	22.449	16.3265	12.2449	16.3265	16.3265	14.2857	10.2041	14.2857	14.2857	12.2449	18.3673	22.449	22.449	26.5306	22.449	18.3673	8.16327	14.2857	26.5306	14.2857	22.449	16.3265	24.4898
80 ms	18.3673	14.2857	14.2857	16.3265	16.3265	20.4082	28.5714	26.5306	14.2857	16.3265	16.3265	8.16327	26.5306	16.3265	18.3673	14.2857	14.2857	6.12245	6.12245	12.2449	8.16327	8.16327	12.2449	6.12245	16.3265	4.08163	6.12245	4.08163	8.16327	10.2041	2.04082	8.16327	14.2857	4.08163	8.16327	10.2041	16.3265	16.3265	16.3265	12.2449	10.2041	16.3265	6.12245	14.2857	12.2449	12.2449	14.2857	18.3673	12.2449
85 ms	18.3673	20.4082	24.4898	22.449	22.449	20.4082	32.6531	40.8163	14.2857	18.3673	22.449	16.3265	26.5306	24.4898	26.5306	20.4082	26.5306	22.449	12.2449	12.2449	18.3673	18.3673	22.449	22.449	16.3265	10.2041	12.2449	22.449	6.12245	20.4082	6.12245	20.4082	10.2041	12.2449	18.3673	14.2857	12.2449	14.2857	14.2857	10.2041	14.2857	12.2449	6.12245	14.2857	14.2857	2.04082	8.16327	14.2857	10.2041
90 ms	22.449	40.8163	18.3673	32.6531	32.6531	38.7755	36.7347	38.7755	14.2857	32.6531	24.4898	18.3673	28.5714	18.3673	40.8163	28.5714	22.449	12.2449	16.3265	22.449	22.449	22.449	12.2449	20.4082	30.6122	8.16327	16.3265	20.4082	14.2857	14.2857	22.449	18.3673	14.2857	20.4082	26.5306	26.5306	22.449	24.4898	24.4898	30.6122	28.5714	34.6939	6.12245	24.4898	22.449	12.2449	32.6531	24.4898	28.5714
95 ms	28.5714	20.4082	28.5714	22.449	22.449	18.3673	14.2857	26.5306	18.3673	18.3673	26.5306	18.3673	18.3673	26.5306	18.3673	26.5306	22.449	14.2857	22.449	16.3265	14.2857	14.2857	16.3265	20.4082	18.3673	6.12245	16.3265	16.3265	8.16327	20.4082	16.3265	18.3673	14.2857	18.3673	12.2449	18.3673	18.3673	18.3673	18.3673	20.4082	28.5714	26.5306	10.2041	18.3673	20.4082	16.3265	22.449	18.3673	16.3265
100 ms	8.16327	8.16327	6.12245	6.12245	6.12245	18.3673	22.449	28.5714	4.08163	14.2857	12.2449	12.2449	20.4082	12.2449	18.3673	8.16327	12.2449	14.2857	8.16327	6.12245	8.16327	8.16327	18.3673	10.2041	16.3265	6.12245	6.12245	12.2449	6.12245	10.2041	8.16327	10.2041	8.16327	8.16327	12.2449	20.4082	10.2041	16.3265	16.3265	28.5714	20.4082	26.5306	8.16327	14.2857	14.2857	12.2449	18.3673	16.3265	14.2857
[truncated: 121 more columns]

## Sheet: Fig5
Fig5a					Fig5b					Fig5c					Fig5d
WT Patch	KO Patch				WT Connected	KO Connected				WT Patch	KO Patch				WT Connected	KO Connected
0	38.3333				0	40.8333				40	55				7.5	45
10	22.5				0	23.3333				1.66667	19.1667				0	0.833333
12.5	19.1667				20.8333	0.833333				38.3333	45.8333				0	39.1667
10	10				10	24.1667				0.833333	0				12.5	0
10	10				0	11.6667				42.5	36.6667				27.5	0
8.33333	5				0	40.8333				16.6667	15				38.3333	41.6667
19.1667	4.16667				0	23.3333				40	0.833333				0	42.5
20.8333	10				20.8333	0.833333				1.66667	40.8333				39.1667	17.5
10	12.5				10	24.1667				36.6667	41.6667				0.833333	0
10	10				0	11.6667				20	2.5				2.5	3.33333
10.8333	10				9.16667	10.8333				4.16667	35				0	40
0	11.6667				10	9.16667				0.833333	40.8333				29.1667	35.8333
9.16667	18.3333				0	9.16667				40	12.5				0	0.833333
0	10				10	15				55	3.33333				1.66667	0
1.66667	10.8333				2.5	7.5				35	0.833333				0	4.16667
10	7.5				0	10.8333				40	41.6667				0.833333	40.8333
10	20.8333				0	8.33333				14.1667	26.6667				0	0
10	10				0	0				0.833333	39.1667				1.66667
0	11.6667				12.5	0				0	40				0
10.8333	10				0	10				0	40				0
29.1667	10				10	11.6667				23.3333	40				0
13.3333	20.8333				0	0				40	45.8333				0
14.1667	20.8333				0.833333	0				36.6667	10.8333				0
10	14.1667				0	16.6667				40.8333	40.8333				0
10	20				9.16667	11.6667				40	0				0
1.66667	10				9.16667	0				0.833333	1.66667				0
1.66667	10				10	2.5				29.1667	0.833333				0
10.8333	7.5				0					40	32.5				1.66667
10	11.6667				0					0	40.8333				0.833333
10	19.1667				0					3.33333	0				0
19.1667	0				0					49.1667					0
10.8333					0					40.8333					0
10					1.66667										39.1667
10					0										0
19.1667					0										0
0.833333					0										0
9.16667					0										2.5
27.5					10
19.1667					0
29.1667					0
10					0
25					10
					0
					0.833333
					0
					10
					20
no fire	95	40			no fire	332	92			no fire	675	620			no fire	1543	320
tonic	118	107			tonic	21	61			tonic	827	783			tonic	233	296
burst	291	225			burst	151	111			burst	34	37			burst	0	8

## Sheet: Fig6 
Fig6b
WT			KO
Veh	Mef		Veh	Mef
0	0		20.8333	11.6667
10.8903	0		7.5	0
12.7053	10.8804		21.6667	11.6667
10.8903	17.2445		10	0.833333
10.8893	10.8863		20	0
10.8794	11.7941		9.16667	0
0	0		10	0
10.8913	12.6996		9.16667	0					WT	Tonic	Burst	Non-spike
0	0		15	0					Pre Mef	195	24	129
10.8947	0		4.16667	0					Mef	78	22	248
10.8829	0		3.33333	0
12.7134	8.99101		10	0.833333					KO	Tonic	Burst	Non-spike
12.4316	14.8883		10	0					Pre Mef	148	48	104
12.7013	0		17.5	0					Mef	37	2	261
18.148	21.6323		10	0
21.6197	3.98903
			10.8878	0
0	0		2.99581	0
0	0		0	0
0	0		21.6567	10.8913
0	0		10.8834	0
9.08306	0		24.4046	0
0	0		10.8858	0
0	0		10.8903	0
10.8947	0		14.1093	0
0	0		10.8923	0
10.8923	0		19.8484	0
10.8898	0		0	0
10.8942	0		0	7.7267
10.9106	11
			0	0
			10.8893	0
			12.7025	9.71157
			0	0
			18.0505	0
			11.7941	0
			10.8913	0
			0	0
			12.7105	0
			10.8923	0
			0	0
			0	11.3338

## Sheet: Fig7
Fig7a			Fig7b						Fig7c										Fig7d
WT	KO		freqeuncy			amplitude			WT			KO				WT Pre	WT DCS		WT					WT								KO
0.239299	1.13739		WT	KO		WT	KO		Pre	DCS		Pre	DCS		Tonic	240	178			ACSF	ACSF+DCS	ACSF+DCS+Vehicle		ACSF	DCS	Veh		ACSF	DCS	Mef		ACSF	DCS	Veh		ACSF	DCS	Mef
1.9078	0.331669		2.675	6.85		12.0221	12.6096		0	0		10.8913	14.5329		Burst	21	87		Burst	6	35	34		0	10.9693	0		7.77691	10.8918	0		0	0	0		10.8947	10.9121	0
0.904784	0.800443		2.79167	2.78333		14.5041	15.3608		10.8844	10.0415		10.8928	10.8918		Non-firing	255	251		Tonic	65	54	49		0	0	0		0	0	0		0	19.2585	19.1586		10.8893	10.8858	0
1.63936	0.562484		2.85833	10.375		11.512	11.6879		0	0		17.0455	20.7394						Non-spike	121	103	109		8.9695	10.978	10.8627		0	0	0		0	0	0		19.0554	23.4805	0
1.98341	0.984784		4.24167	6.70833		10.9757	10.7151		24.7209	21.6022		10.8853	21.6489			KO Pre	KO DCS							0	0	0		0	0	0		10.8863	11.8016	0		0	10.9846	0
4.82717	0.138766		2.70833	5.14167		10.7865	9.86302		0	21.6022		31.4014	47.2434		Tonic	244	193			ACSF	ACSF+DCS	ACSF+DCS+Mefloquine		0	0	0		0	0	0		10.8913	10.8927	0		9.08348	10.8997	0
0.914149	0.765071		3.44167	6.76667		9.2136	8.97865		10.9394	10.9868		10.8839	10.8853		Burst	77	137		Burst	2	28	12		9.93049	8.72709	9.074		0	0	0		0	0	19.5982		0	21.6392	0
2.78796	0.640803		15.025	3.21667		15.0313	22.8279		10.8918	15.423		14.5217	20.7431		Non-firing	117	78		Tonic	90	67	0		0	0	0		0	7.0035	0		0	21.6392	23.4192		11.7978	18.9479	0
2.85077	0.666821		9.125	6.95		16.9116	11.0749		10.8848	10.8878		22.5927	21.69						Non-spike	232	229	312		0	0	0		0	0	0		11.7978	18.9479	15.43
0.39884	0.146338		7.24167	5.89167		9.67843	10.4753		13.6104	21.6538		22.5774	28.9475											10.8868	0	0		3.75587	18.8857	0		17.0756	41.1357	56.4491		11.7919	14.5098	0
0.73936	0.195839		5.68333	10.2333		10.0137	20.0791		10.9841	16.1551		10.8893	13.6054											10.8696	25.2571	20.7534		0	0	0						0	0	0
0.584953	0.37281		5.26667	9.11667		14.2437	22.3726		11.8058	17.0404		43.4898	39.8865						KO									8.97487	0	0		0	0	0		16.3369	22.7065	0
0.671529	0.414336		11.8417	9.8		18.017	15.4613		10.8937	10.8928		16.2067	18.9155							ACSF	ACSF+DCS	ACSF+DCS+Vehicle		0	0	0		11.7962	19.0545	0		0	0	0		12.7099	22.4952	0
0.721933			7.8	5.36667		15.5926	22.9662		18.1546	18.1554		34.003	49.8753						Burst	40	91	82		10.8918	10.8863	10.8878		0	0	0		10.8933	11.7983	0		16.1812	26.7797	0
0.940073									10.8878	16.3339		41.4358	40.319						Tonic	114	66	20		11.785	24.355	22.4982		10.8937	13.5062	0		0	0	0
0.305555									6.68934	0		19.9755	45.5401						Non-spike	98	95	150						11.793	35.9421	47.5918		12.7099	22.4952	24.3178		8.28913	17.9741	8.15772
0.943381									10.8903	10.8992		10.8947	10.8928											0	0	0		10.8927	13.6135	0		16.1812	26.7797	22.5418		9.96264	10.917	0
0.720854									10.9802	10.8844		10.8952	10.8942							ACSF	ACSF+DCS	ACSF+DCS+Mefloquine		9.06947	10.8799	10.8834		0	0	0		26.7011	48.3222	56.0947		19.8852	19.058	0
1.00134									18.93	0		0	0						Burst	38	70	0		18.1307	29.7177	25.2639		0	0	0						10.8834	10.8774	0
									0	10.9693		0	0						Tonic	147	141	9						0	0	0		0	0	0		10.8933	11.8021	0
									0	0		0	19.2585						Non-spike	55	29	279						0	0	0		10.8893	16.3339	0		0	0	0
									7.77691	10.8918		10.9786	7.49438															0	0	0		9.96661	11.7732	0		10.8903	10.8957	0
									0	0		0	0															0	0	0		10.8873	14.5184	21.7736		11.7946	11.7925	0
									0	0		10.8804	17.232															0	0	0		24.0214	47.9552	50.1253
									0	0		0	0															0	0	0
									8.9695	10.978		10.8863	11.8016															10.8878	10.8853	0
									0	0		10.8947	19.0632															0	0	0
									0	0		10.8947	10.9121															10.8933	11.801	0
									9.93049	8.72709		10.8893	10.8858
									0	0		10.8913	10.8927
									0	0		19.0554	23.4805
									0	0		0	10.9846
									0	0		9.08348	10.8997
									0	7.0035		10.8858	11.7909
									0	0		10.8908	16.3347
									3.75587	18.8857		0	0
									0	0		0	21.6392
									8.97487	0		11.7978	18.9479
									10.8868	0		17.0756	41.1357
									11.7962	19.0545
									0	0
									10.8937	13.5062
									10.8696	25.2571
									11.793	35.9421

## Sheet: Fig8
Fig8b	WT-EYFP-social
pre	237.065	278.573	177.908	209.005	83.6819	138.135	137.968	200.797	183.413	196.559	221.15	219.782	136.634
opto	178.108	243.538	300.06	256.484	98.3963	155.018	57.9901	83.2815	158.388	52.6515	165.762	69.5014	157.254
post	246.174	383.576	252.08	298.26	77.9763	140.225	319.584	107.572	79.7447	72.2374	111.409	171.067	38.104
	WT-EYFP-object
pre	52.2845	36.5691	52.1844	39.3719	64.0294	83.1481	93.7251	45.0107	22.8891	16.3493	14.7811	32.9322	25.3582
opto	76.2079	68.5671	20.8871	47.1462	28.6948	105.07	85.5838	51.5171	22.422	35.1344	37.9705	13.6133	38.3042
post	49.2482	3.2365	11.4112	12.2079	45.3444	76.5681	0	36.7026	103.234	25.3915	18.1845	40.7733	106.504
	KO-EYFP-social
pre	55.4543	182.345	159.823	70.2021	141.272	171.034	105.336	147.611	39.0716	49.0147	83.1481
opto	204.567	113.144	24.8577	120.418	110.909	140.171	53.3856	96.8949	29.1952	44.6437	155.619
post	209.005	61.3601	65.731	96.0273	113.745	128.759	12.212	106.071	11.2777	62.3944	79.9116
	KO-EYFP-object
pre	42.1746	34.1001	47.4465	22.4887	31.4641	26.526	10.844	14.8145	24.5907	24.6908	19.5858
opto	25.9254	39.4386	28.9951	82.6809	69.0676	47.1462	12.8793	28.8282	30.3297	10.3768	23.156
post	41.7742	29.7291	24.7242	49.7487	21.421	62.4945	27.4936	60.7595	35.2345	12.1786	41.2404
Fig8c	WT-ChR2-social
pre	193.59	190.687	314.041	248.21	254.916	225.721	179.609	108.606	131.362	188.751	208.504	234.329	163.927	192.855	267.862	254.649	196.225	218.614	298.125	136.967
opto	296.39	297.992	341.668	281.676	308.268	298.159	268.563	173.103	111.776	269.297	149.079	182.779	294.922	138.202	158.755	319.913	215.945	223.919	152.583	191.588
post	164.594	212.875	223.886	192.422	200.93	342.202	221.851	114.078	108.44	193.523	223.219	168.698	141.906	140.638	194.257	220.916	186.883	168.632	262.924	183.38
	WT-ChR2-object
pre	31.1638	62.1942	24.8577	30.7968	25.0579	88.1196	39.4386	23.79	85.8174	18.0176	28.7949	61.7271	92.4906	22.1884	78.5436	33.8331	27.894	43.4092	0	66.5318
opto	37.5701	11.4779	10.2767	26.6928	33.6329	72.5711	42.8419	63.3287	34.2002	25.7252	63.629	60.7261	76.4081	42.6084	161.091	10.21	27.9941	44.3434	26.1923	24.9911
post	14.3474	22.9558	66.365	51.5505	48.047	57.7565	80.1785	102.467	92.7908	30.3631	37.0363	111.242	60.2256	27.0598	37.103	49.2482	54.6201	38.2374	0	64.5298
	KO-ChR2-social
pre	100.231	102.834	137.234	153.317	37.6368	134.932	151.415	118.883	153.884	108.406	137.768	22.3886	75.0068	55.7212	95.627	42.8419
opto	92.0568	114.679	105.703	309.436	68.9675	275.57	270.798	287.248	142.74	203.866	195.058	83.7487	158.388	138.135	47.4465	91.0558
post	141.906	87.5524	83.8154	60.3925	195.625	169.733	120.618	112.21	97.7624	93.1912	214.744	44.3768	46.1118	88.9871	230.793	68.1667
	KO-ChR2-object
pre	18.1845	57.2227	64.1962	17.317	30.7968	35.5014	39.472	16.2492	28.5613	44.9774	34.4337	61.2266	8.37487	24.891	24.0235	34.3002
opto	69.8017	53.8527	43.943	66.4651	48.4808	35.0009	61.9607	36.0686	29.5956	92.5239	63.4288	42.0412	6.50637	0.633954	14.0471	73.8056
post	60.2256	43.0755	22.5221	9.34248	12.0785	12.4789	63.3287	68.3669	58.6908	105.236	42.0412	42.9754	8.30813	43.0421	0	38.7046
Fig8d	WT-ChETA-social
pre	13.3798	192.989	203.099	228.624	201.497	153.684	185.048	220.616
opto	72.471	176.873	226.989	225.821	181.711	243.105	215.978	179.843
post	168.799	85.1834	187.15	162.426	200.329	314.808	139.904	263.758
	WT-ChETA-object
pre	0	13.313	33.9666	57.3228	56.9224	53.0519	52.5848	58.1236
opto	85.1834	31.6977	0	59.0912	40.0392	58.4906	72.6711	28.1943
post	72.471	10.8773	47.7134	49.3817	41.1403	25.3582	6.8734	45.5112
	KO-ChETA-social
pre	216.612	138.869	137.868	136.801	136.801	76.0411	29.996	66.6319	209.772	186.85
opto	118.816	77.2089	127.925	124.856	129.627	55.5544	36.7026	111.843	83.2148	100.598
post	232.261	190.119	127.892	60.4592	68.6339	56.8557	36.6359	58.9577	88.1863	53.2188
	KO-ChETA-object
pre	51.6172	32.1315	74.4395	38.9048	38.9048	43.1422	14.0137	54.0529	26.1589	17.7841
opto	55.1206	54.7536	41.207	34.1001	41.1403	34.1668	12.6123	16.5495	31.2639	21.2208
post	28.1943	8.60843	22.4887	27.0932	64.3296	44.8773	40.2728	20.0196	39.5053	64.6967
Fig8e	WT-SSFO-social
pre	181.244	148.512	171.067	239.768	164.094	196.893	231.427	255.951	194.752	111.639	112.247	137.839	147.936	157.75	129.093
opto	177.173	343.203	46.7124	181.978	172.536	208.004	277.138	243.405	48.9798	70.4711	52.8184	241.544	172.746	270.59	82.8144
post	128.593	281.309	107.605	137.868	166.73	191.254	232.995	226.522	91.8594	71.9371	37.8059	136.463	175.495	313.049	371.664
	WT-SSFO-object
pre	90.6888	50.5829	64.0294	79.1775	86.6849	145.976	55.4543	86.8183	52.4514	106.768	36.6337	60.5872	57.653	123.539	97.4229
opto	89.2207	118.783	150.481	42.1746	72.7712	74.0392	278.94	69.4013	138.361	6.84003	14.8136	96.258	96.9587	72.1373	95.83
post	30.8302	173.069	24.6241	48.9146	92.7241	58.5573	56.8557	161.925	51.1136	186.955	22.1544	0.83415	42.1413	92.0902	148.149
	KO-SSFO-social
pre	116.581	171.301	40.2728	135.332	86.5514	92.624	120.952	59.9921	62.261	88.0142	74.0703	51.7173	66.7614	72.3397
opto	63.3954	154.651	156.92	81.4464	127.491	129.193	76.5416	127.758	86.785	49.5804	46.2105	58.3255	37.0029	114.605
post	34.8007	126.824	201.064	27.4269	46.2453	162.125	153.917	34.0667	56.4886	122.716	55.7229	55.8881	29.8283	39.304
	KO-SSFO-object
pre	18.1845	66.5985	36.5691	23.156	37.8037	69.4346	25.3248	39.8056	30.0294	18.9519	61.3564	9.9094	43.7095	40.1703	28.0283
opto	69.8017	123.921	93.0244	20.1531	15.2483	50.2826	24.7909	54.1197	18.3847	54.2531	33.2983	15.8817	25.1921	18.418	33.1638
post	60.2256	97.5622	37.6702	46.0117	29.6957	64.0961	24.4573	44.4769	35.101	29.0284	24.9904	26.727	52.0843	45.4098	16.8493
Fig8h		WT_EYFP	WT_ChR2	KO_EYFP	KO_CHR2
	target	85	28	95	181
	Side	44	26	42	68
	Especific	25	8	45	88
	Ospecific	9	3	15	17
	Sspecific	14	12	13	25
Fig8i		KO-EYFP	KO-ChR2
	0	52	155
	1	38	81
	2	58	95
	3	11	31
	4	4	2
										8

## Sheet: Fig9
Fig 9b																				Fig 9c															Fig 9d
Theta					Alpha					Low gamma					High gamma					WT-Veh		WT-MQ			KO-Veh		KO-MQ			WT-Veh	WT-MQ	KO-Veh	KO-MQ		Control		Knockdown			Control	Knockdown		Control		Knockdown			Control	Knockdown
WT_EYFP	WT_ChR2	KO_EYFP	KO_ChR2		WT_EYFP	WT_ChR2	KO_EYFP	KO_ChR2		WT_EYFP	WT_ChR2	KO_EYFP	KO_ChR2		WT_EYFP	WT_ChR2	KO_EYFP	KO_ChR2		S	O	S	O		S	O	S	O		0.50909	0.862449	0.224039	0.285978		S	O	S	O		0.687148	0.828203		S	O	S	O		0.770208	0.684262
0.190122	0.314824	0.153315	0.165081		0.173195	0.314409	0.152792	0.190645		0.123737	0.068431	0.045643	0.063748		0.099477	0.295953	0.114544	0.059266		163.388	53.1504	220.015	16.2492		99.8948	63.3268	162.187	90.0521		0.806074	0.719829	0.209489	0.339755		229.952	42.6405	245.7	23.0886		0.615324	0.671221		225.421	29.262	232.635	43.6107		0.309716	0.25111
0.171031	0.281911	0.133812	0.240975		0.141583	0.234914	0.131201	0.19037		0.031534	0.248842	0.053994	0.039887		0.050203	0.23406	0.060401	0.091849		272.826	29.2945	201.197	32.7762		111.436	72.8336	85.8481	42.3068		-0.01362	0.446177	0.601849	0.766523		135.07	32.1658	136.692	26.8914		0.677921	0.838529		156.043	82.2423	192.761	115.383		0.59389	0.791562
0.159796	0.841272	0.125149	0.167472		0.175991	0.739363	0.134187	0.118407		0.124829	0.260847	0.017537	0.018183		0.142738	0.568345	0.091472	0.047424		125.686	129.156	66.5652	25.4916		80.9411	20.1185	177.474	23.4563		0.700415	0.411905	0.248841	0.584098		248.729	47.7439	355.193	31.1953		0.647219	0.678676		231.534	58.9929	320.895	37.3343		0.491293	0.46877
0.222224	0.095529	0.054818	0.164275		0.213379	0.110166	0.065515	0.110298		0.020631	0.06021	0.013735	0.02361		0.093471	0.041261	0.043702	0.070548		225.554	39.7389	176.467	73.5031		67.3973	40.5385	95.0569	24.957		0.711309	0.453944	0.784477	0.531334		262.832	56.2901	248.736	47.6119		0.677839	0.292296		141.43	48.2443	264.025	95.4935		0.457393	0.887208
0.198961	0.223769	0.099698	0.113103		0.148829	0.137182	0.110414	0.127446		0.034154	0.192996	0.085089	0.041789		0.081203	0.203837	0.119324	0.028145		205.489	34.6652	190.642	71.5991		171.83	20.753	134.532	41.1736		0.705735	0.41179	0.667453	0.453943		274.727	52.7501	181.077	99.1638		0.47417	0.698021		191.121	71.1569	274.661	16.4156		0.60158	0.585072
0.150029	0.05772	0.332594	0.078162		0.163596	0.01475	0.304068	0.09686		0.048002	0.011126	0.206408	0.117157		0.038329	0.099108	0.264598	0.023217		251.038	43.3078	228.164	95.0626		70.7672	14.1134	153.779	57.7548		0.39311	0.709204	0.627518	0.316523		128.055	45.6767	218.948	38.9381		0.555997	0.764238		169.122	42.072	191.309	50.0794		0.745309	0.661707
0.023027	0.087535	0.320441	0.116672		0.039479	0.264267	0.308936	0.055797		0.07568	0.067775	0.081011	0.088405		0.111975	0.038946	0.176779	0.023862		124.147	54.083	118.642	20.1852		149.575	34.2325	99.2972	51.5505		0.402457	0.420901	0.456319	0.526581		143.937	41.0723	296.114	39.5709		0.647577	0.682809		291.752	42.575	247.809	50.4494		0.487	0.635572
0.1402	0.092346	0.416305	0.114754		0.143755	0.081883	0.38936	0.172429		0.106989	0.094925	0.207477	0.117252		0.041166	0.046899	0.406895	0.054194		156.148	66.5298	123.617	50.3811		174.371	65.0971	191.615	59.4231		0.671462	0.860566				230.852	49.3802	251.005	47.3116			0.8816		170.795	58.9226	213.229	47.5103		0.705066	0.732922
0.229185	0.093711	0.19893	0.149186		0.185546	0.035802	0.197264	0.091931		0.081893	0.013049	0.090283	0.091487		0.132489	0.071395	0.191977	0.07964		189.947	37.3354	156.715	11.7445							0.625343	0.752668						235.43	14.8145					221.237	38.2685	253.081	39.0049		0.329217	0.477947
0.224552	0.346775	0.380533	0.191807		0.167947	0.383457	0.303936	0.167513		0.083975	0.023583	0.286973	0.087074		0.17531	0.12719	0.364642	0.10323		69.3325	15.9818	145.162	20.4849							0.456244	0.388092												193.978	97.89	219.154	77.4114
0.233517	0.174949	0.210058	0.162811		0.219666	0.083482	0.223496	0.181124		0.081292	0.091319	0.100763	0.132287		0.149405	0.137952	0.171851	0.09909		85.784	32.0314	75.8364	33.4307
0.19158	0.034578	0.085137	0.169632		0.163646	0.010331	0.073407	0.102838		0.038971	0.032223	0.058204	0.054314		0.133104	0.035411	0.083037	0.108876
0.287698	0.290516	0.141448	0.093422		0.23348	0.268377	0.122743	0.142835		0.082108	0.082286	0.039971	0.210292		0.211066	0.118817	0.111035	0.139269
0.498315	0.22242	0.050092	0.212595		0.443336	0.250765	0.107637	0.157732		0.182933	0.21598	0.044201	0.070517		0.468943	0.177674	0.020076	0.129385
0.470181	0.272133	0.090103	0.141497		0.370825	0.25507	0.138974	0.0661		0.175038	0.157597	0.007569	0.057488		0.431601	0.294226	0.138044	0.124736
0.066021	0.122692	0.054504	0.181416		0.064313	0.103316	0.070181	0.132002		0.003149	0.039794	0.074306	0.058917		0.005868	0.09823	0.067033	0.03649
0.089867	0.101615	0.099325	0.130956		0.083226	0.093819	0.114522	0.212839		0.043928	0.04425	0.058268	0.09445		0.051309	0.069167	0.074318	0.0067
0.051409	0.19006	0.350638	0.213558		0.046413	0.183164	0.34388	0.125247		0.059666	0.147458	0.051855	0.010406		0.037857	0.196508	0.10193	0.081004
0.093006	0.250966	0.283098	0.156482		0.085035	0.241908	0.268471	0.070789		0.034162	0.209082	0.095493	0.081493		0.019226	0.207134	0.031706	0.05582
0.218803	0.213458	0.465569	0.145311		0.204426	0.257009	0.407125	0.071817		0.129595	0.093862	0.061004	0.020516		0.032469	0.180953	0.168844	0.018838
0.187193	0.119895	0.154126	0.090435		0.191213	0.15822	0.106463	0.097891		0.042827	0.083321	0.068195	0.051315		0.043298	0.142104	0.078992	0.085426
0.197055	0.047026	0.293302	0.181151		0.163799	0.042588	0.230107	0.161785		0.024732	0.036515	0.080263	0.110093		0.047858	0.028451	0.053077	0.112483
0.197061	0.220008	0.216795	0.134055		0.116358	0.207747	0.174755	0.032347		0.034637	0.116094	0.071616	0.005791		0.053196	0.203629	0.07832	0.048882
0.172754	0.350705	0.115994	0.213864		0.164417	0.288355	0.111588	0.09092		0.026674	0.35081	0.037818	0.13365		0.083918	0.275828	0.038974	0.105869
0.201528	0.112233	0.226821	0.066815		0.136046	0.103284	0.224993	0.01749		0.009993	0.124059	0.163041	0.064139		0.027797	0.096134	0.232847	0.076086
0.167624	0.305376	0.162254	0.129677		0.091685	0.283774	0.15125	0.127363		0.013496	0.196997	0.149894	0.117059		0.022538	0.225033	0.138764	0.0278
0.098143	0.281735	0.165243	0.063839		0.058067	0.179815	0.143536	0.105801		0.017131	0.093404	0.063021	0.128881		0.029962	0.213513	0.048083	0.133574
0.130765	0.383794	0.214591	0.050458		0.086692	0.337992	0.184118	0.028273		0.025292	0.071104	0.042659	0.053831		0.019205	0.26758	0.154695	0.057563
0.036873	0.054443	0.152946	0.101482		0.038838	0.111569	0.121508	0.151834		0.148219	0.043164	0.030917	0.057036		0.127914	0.052947	0.045268	0.030457
0.047839	0.081017	0.299029	0.069398		0.043023	0.199251	0.273527	0.091896		0.050006	0.05496	0.168488	0.04913		0.032711	0.016964	0.235508	0.030942
0.033914	0.102338	0.26789	0.150907		0.053842	0.124787	0.263019	0.070703		0.028044	0.032454	0.188941	0.01817		0.048916	0.045476	0.247822	0.056981
0.041483	0.135704	0.246959	0.158452		0.068824	0.062863	0.22433	0.149729		0.056365	0.063078	0.168332	0.01225		0.065052	0.130587	0.21086	0.03044
0.152476	0.068891	0.101128	0.232301		0.07962	0.033348	0.084075	0.138806		0.026698	0.016369	0.041014	0.034681		0.013144	0.013834	0.098655	0.065604
0.139494	0.032034	0.160649	0.191683		0.137661	0.051669	0.106545	0.295807		0.100719	0.018483	0.109104	0.0858		0.121939	0.060713	0.124189	0.135753
0.149515	0.500907	0.221151	0.335433		0.151457	0.611071	0.219232	0.186102		0.122847	0.177346	0.047171	0.088893		0.151224	0.30303	0.262292	0.093917
0.160114	0.186288	0.144557	0.120289		0.126582	0.256294	0.11596	0.089907		0.155356	0.039859	0.053667	0.063729		0.214051	0.159708	0.057247	0.066113
0.03551	0.325402	0.213708	0.127272		0.009701	0.24585	0.298833	0.026206		0.131634	0.029713	0.061231	0.02645		0.028199	0.101547	0.138257	0.037631
0.222442	0.083353	0.094963	0.176669		0.19445	0.075424	0.112411	0.111905		0.125247	0.041684	0.044954	0.141478		0.126863	0.089028	0.068892	0.098403
0.118648	0.220688	0.086514	0.148654		0.109763	0.21279	0.080176	0.124947		0.132308	0.182435	0.072526	0.028742		0.231514	0.115447	0.035276	0.061954
0.177807	0.02523	0.050604	0.058798		0.146262	0.025015	0.067764	0.179142		0.015875	0.086729	0.097441	0.034329		0.138872	0.086272	0.08764	0.153251
0.161737	0.152169	0.072589	0.134825		0.150171	0.055324	0.102815	0.101162		0.052998	0.0603	0.057844	0.121547		0.132822	0.041579	0.124518	0.063678
0.231347	0.151817	0.178436	0.173276		0.234069	0.187946	0.155725	0.24786		0.087231	0.051525	0.071098	0.123421		0.142498	0.054804	0.138297	0.102481
0.222723	0.147217	0.104352	0.247615		0.203123	0.077063	0.102201	0.213159		0.116211	0.024943	0.088715	0.090092		0.207066	0.156153	0.100633	0.069427
0.173611	0.039356	0.087274	0.21349		0.150254	0.058462	0.088625	0.164506		0.07156	0.063529	0.049889	0.055684		0.066246	0.058186	0.079331	0.096217
0.071324	0.027942	0.094071	0.176711		0.002304	0.056601	0.098333	0.18362		0.119234	0.037875	0.038668	0.065992		0.090905	0.053696	0.073877	0.14404
0.316695	0.066633	0.152895	0.263115		0.266017	0.047733	0.121371	0.281406		0.168788	0.121917	0.017917	0.064942		0.258865	0.056765	0.016423	0.09461
0.228928	0.043835	0.087045	0.154761		0.202675	0.039723	0.078908	0.100255		0.053677	0.051499	0.02425	0.003764		0.138312	0.069887	0.083535	0.094755
0.290335	0.159164	0.135329	0.287171		0.251285	0.154586	0.118178	0.324427		0.044045	0.072242	0.043234	0.030882		0.104513	0.055819	0.087218	0.100858
0.18807	0.09673	0.31041	0.157311		0.174679	0.09724	0.252378	0.154268		0.037214	0.114282	0.169887	0.064298		0.113989	0.096495	0.291837	0.112598
0.060846	0.2591	0.433572	0.065141		0.069544	0.269999	0.360261	0.090891		0.043094	0.255072	0.211213	0.074854		0.088707	0.234984	0.262606	0.080852
0.149312	0.069396	0.324696	0.176233		0.146032	0.075812	0.251346	0.120256		0.056316	0.035716	0.102189	0.071155		0.09395	0.002758	0.156714	0.106327
0.113575	0.229444	0.110521	0.078055		0.088769	0.133168	0.066899	0.052505		0.038841	0.089013	0.030067	0.056253		0.026388	0.05296	0.03859	0.075235
0.096509	0.070406	0.127332	0.127711		0.08221	0.080625	0.150018	0.142608		0.030325	0.062684	0.058714	0.032689		0.035453	0.030694	0.124602	0.082747
0.158704	0.111421	0.127709	0.079309		0.130632	0.089743	0.118869	0.094467		0.006942	0.058691	0.035563	0.009052		0.069553	0.083311	0.158053	0.049439
0.134375	0.104449	0.170746	0.115319		0.132545	0.069548	0.107406	0.136071		0.057952	0.065155	0.148017	0.149647		0.126226	0.082359	0.162945	0.122285
0.030399	0.278013	0.116725	0.189312		0.042247	0.211538	0.105632	0.169417		0.029996	0.039014	0.032899	0.023985		0.032718	0.139476	0.101653	0.069125
0.019737	0.081293	0.093274	0.023433		0.043147	0.105356	0.076298	0.012392		0.037825	0.143382	0.026741	0.034928		0.020647	0.088799	0.077069	0.047493
0.119487	0.11498	0.139876	0.064738		0.095007	0.065778	0.094937	0.033661		0.003215	0.097891	0.00306	0.034466		0.075902	0.066223	0.109482	0.051357
0.279981	0.033761	0.269557	0.039662		0.250634	0.066446	0.289876	0.046084		0.193946	0.052705	0.153021	0.055601		0.230884	0.025335	0.268321	0.041136
0.275002	0.279663	0.098763	0.048461		0.2812	0.267083	0.070908	0.097475		0.25731	0.098973	0.066328	0.117381		0.257973	0.222766	0.058645	0.072499
0.299529	0.082044	0.182934	0.034652		0.317034	0.0853	0.121016	0.104052		0.172121	0.109534	0.10305	0.041387		0.233127	0.094243	0.085344	0.057315
0.27469	0.422356	0.083443	0.047656		0.24646	0.400692	0.077366	0.051628		0.077742	0.265419	0.091082	0.017448		0.204608	0.399498	0.013537	0.041859
0.452695	0.213593	0.249529	0.111022		0.315133	0.213148	0.189212	0.042286		0.171252	0.111869	0.119176	0.074784		0.319914	0.19098	0.191816	0.139678
0.299256		0.348663	0.134458		0.248251		0.3614	0.182522		0.111257		0.126337	0.094235		0.217438		0.313487	0.057026
0.204567		0.373263	0.070992		0.228193		0.395966	0.049559		0.175923		0.166834	0.023095		0.228521		0.34411	0.024157
0.172591		0.126221	0.127293		0.184563		0.094432	0.098025		0.166163		0.060699	0.047379		0.182038		0.061306	0.062248
0.492171		0.21664	0.135656		0.477721		0.237131	0.138179		0.363437		0.089606	0.131926		0.407243		0.151629	0.105717
0.180487		0.196687	0.330973		0.19854		0.166859	0.130688		0.152347		0.073566	0.083796		0.181947		0.131092	0.208985
0.028554		0.27381	0.083023		0.050069		0.168288	0.133491		0.027203		0.089237	0.045379		0.032106		0.114885	0.025983
0.283553		0.032742	0.147871		0.230227		0.040319	0.056475		0.225052		0.020435	0.084697		0.19298		0.02396	0.080072
0.139177		0.194031	0.143815		0.13421		0.132377	0.09797		0.088416		0.063793	0.073263		0.188192		0.085953	0.017176
0.20691		0.14688	0.209671		0.208305		0.078655	0.137411		0.143336		0.03297	0.053957		0.21479		0.059653	0.022842
0.047027		0.130112	0.149376		0.034633		0.160252	0.108661		0.019304		0.096549	0.021604		0.06745		0.12205	0.002967
0.057396		0.038722	0.118354		0.057977		0.055702	0.082378		0.026447		0.082864	0.064759		0.052702		0.026458	0.040776
0.054499		0.111179	0.164782		0.098458		0.124622	0.031452		0.128502		0.041362	0.050964		0.117729		0.075703	0.106806
0.103768		0.113712	0.038961		0.037147		0.111329	0.043958		0.036448		0.053103	0.105246		0.032977		0.088077	0.169884
0.049993		0.088827	0.118074		0.082784		0.104831	0.053496		0.021944		0.017942	0.012107		0.057541		0.079748	0.028765
0.189969		0.139488	0.11805		0.079671		0.117232	0.06463		0.048352		0.021463	0.022692		0.01356		0.077169	0.068144
0.085771		0.070785	0.074089		0.096485		0.121621	0.146199		0.043879		0.059814	0.067759		0.131489		0.051998	0.023294
0.116202		0.291738	0.13558		0.136183		0.264555	0.05611		0.06432		0.01483	0.006483		0.063071		0.120649	0.0173
0.092981		0.11223	0.156042		0.069513		0.070349	0.056543		0.025211		0.021635	0.026519		0.100802		0.069999	0.016578
0.155171		0.165488	0.106227		0.182431		0.14754	0.164627		0.066055		0.056074	0.048843		0.11171		0.130885	0.045295
0.154971		0.132127	0.158575		0.17103		0.132017	0.289212		0.057482		0.029593	0.065579		0.091606		0.054308	0.124017
0.192905		0.286435	0.092581		0.100609		0.284778	0.077313		0.024955		0.104445	0.01739		0.106024		0.156451	0.023121
0.117047		0.301283	0.171583		0.045058		0.238431	0.231341		0.082416		0.119581	0.026429		0.120232		0.048468	0.043679
0.083395		0.202727	0.12038		0.092817		0.136941	0.10931		0.02782		0.079613	0.027657		0.083021		0.224786	0.034146
0.232325		0.271876	0.076185		0.167331		0.251935	0.201533		0.042534		0.046369	0.020569		0.108447		0.174601	0.064248
0.160009		0.098491	0.08226		0.115842		0.10139	0.095477		0.027581		0.04354	0.004649		0.070745		0.107729	0.037151
0.055886		0.106533	0.060781		0.075081		0.111999	0.080481		0.071283		0.058897	0.02228		0.068053		0.052671	0.028009
0.040737		0.120084	0.098258		0.017984		0.121927	0.082161		0.065184		0.034903	0.028959		0.061992		0.067451	0.013897
0.201516		0.17128	0.074867		0.179645		0.155927	0.022671		0.155845		0.059011	0.057026		0.125719		0.088752	0.028661
0.116403		0.115797	0.08474		0.09211		0.083526	0.045523		0.041963		0.050711	0.069647		0.114294		0.050317	0.046732
0.125093		0.297292	0.164754		0.082145		0.259096	0.11548		0.037362		0.180952	0.064707		0.086034		0.242395	0.014671
0.104919		0.258508	0.06961		0.079012		0.258648	0.116394		0.027787		0.082251	0.07554		0.092994		0.219211	0.057034
0.194432		0.244644	0.036896		0.121857		0.22949	0.019023		0.040084		0.081135	0.040542		0.201901		0.231519	0.056963
0.131201		0.03068	0.184352		0.075377		0.039467	0.247709		0.033877		0.04189	0.094626		0.067012		0.032399	0.112527
0.157456		0.072394	0.142904		0.110149		0.076864	0.154202		0.025542		0.058163	0.046696		0.11228		0.069389	0.052392
0.172867		0.038377	0.202314		0.166081		0.024649	0.205477		0.022618		0.010411	0.070303		0.099927		0.007638	0.095617
0.267513		0.100569	0.190345		0.283916		0.097967	0.176319		0.076083		0.044847	0.079689		0.25877		0.007118	0.121168
0.092517		0.128491	0.22265		0.098483		0.148116	0.207153		0.043239		0.063112	0.055384		0.132853		0.064329	0.132759
0.178867		0.138671	0.114197		0.19022		0.117012	0.066664		0.049142		0.062262	0.027118		0.172201		0.098276	0.03885
0.136699		0.24662	0.148121		0.131276		0.20765	0.142953		0.037664		0.115621	0.070135		0.154951		0.135076	0.209643
0.148255		0.100114	0.142127		0.172673		0.177189	0.209457		0.038997		0.090391	0.126327		0.143857		0.103921	0.034548
0.166323		0.153292	0.382596		0.169337		0.186637	0.313849		0.059913		0.089095	0.177481		0.139208		0.085429	0.312909
0.128159		0.060208	0.351822		0.140832		0.031663	0.272263		0.095253		0.018915	0.196424		0.122743		0.046506	0.343829
0.241606		0.126596	0.162932		0.186259		0.094717	0.159055		0.022744		0.115394	0.092313		0.203657		0.081047	0.11556
0.173596			0.064879		0.158705			0.062137		0.076744			0.034012		0.167773			0.058301
0.218453			0.075171		0.238289			0.046063		0.070035			0.026264		0.195529			0.039926
0.161307			0.083042		0.162809			0.069035		0.133259			0.021691		0.126858			0.013068
0.300584			0.102502		0.282351			0.10658		0.131449			0.030767		0.2561			0.04457
0.164822			0.084969		0.17156			0.070104		0.050852			0.042096		0.134095			0.062497
0.336872			0.228595		0.309391			0.159218		0.099772			0.035981		0.19373			0.148123
0.193942			0.159668		0.163304			0.120001		0.059954			0.025844		0.146146			0.097955
0.377967			0.202156		0.252001			0.161062		0.186127			0.013971		0.241093			0.072067
0.269213			0.164613		0.241576			0.120679		0.080022			0.062742		0.16328			0.052393
0.257817			0.23121		0.231307			0.177396		0.06472			0.009546		0.159827			0.05411
0.288726			0.095426		0.249645			0.140259		0.059728			0.025104		0.181849			0.027052
0.248951			0.150779		0.21076			0.027096		0.06783			0.026173		0.159221			0.03729
0.243936			0.014013		0.217257			0.045478		0.107645			0.038662		0.188006			0.011794
0.094194			0.277291		0.092048			0.227247		0.076474			0.019849		0.077608			0.036316
0.112019			0.109886		0.117141			0.131159		0.07558			0.028054		0.105058			0.03854
0.048328			0.208516		0.049259			0.177669		0.0316			0.086977		0.021168			0.136197
0.008935			0.117886		0.004556			0.120397		0.028812			0.090613		0.027706			0.085684
0.167407			0.236936		0.183431			0.194959		0.086516			0.104858		0.126905			0.112765
0.171073			0.005139		0.171832			0.133655		0.10694			0.034935		0.171579			0.047581
0.126007			0.006599		0.115064			0.087439		0.052387			0.016953		0.094596			0.021822
0.136674			0.094178		0.147158			0.095471		0.035752			0.071961		0.141487			0.124079
0.045907			0.130446		0.04662			0.118183		0.00711			0.021753		0.047983			0.021812
0.024856			0.120116		0.031601			0.019311		0.058515			0.034714		0.055643			0.01651
0.08928			0.098398		0.073893			0.063639		0.096749			0.055226		0.055894			0.062201
0.152792			0.160488		0.13326			0.172885		0.074819			0.035371		0.131688			0.031004
0.22579			0.204656		0.228533			0.191654		0.172571			0.019322		0.225725			0.092641
0.145893			0.329804		0.151859			0.247909		0.127449			0.013882		0.124297			0.127466
0.195145			0.254353		0.175082			0.18553		0.065947			0.07339		0.212398			0.133541
0.121626			0.212264		0.121539			0.160573		0.059893			0.045944		0.038293			0.122453
0.103628			0.293064		0.082719			0.237672		0.057882			0.061939		0.076743			0.151931
0.110925			0.160933		0.100458			0.134972		0.104167			0.035551		0.078849			0.069926
0.111372			0.153353		0.137039			0.143547		0.043213			0.003198		0.073498			0.096581
0.122823			0.151875		0.134785			0.133723		0.084081			0.090253		0.126481			0.120024
0.089589			0.105798		0.124909			0.097458		0.02837			0.048105		0.077694			0.04305
0.040456			0.036516		0.033179			0.034247		0.014045			0.02975		0.027071			0.013295
0.037906			0.107085		0.054843			0.119134		0.026031			0.006415		0.030819			0.070952
0.109723			0.158343		0.108925			0.141033		0.036111			0.016267		0.10144			0.077059
0.207557			0.030898		0.197603			0.048561		0.06316			0.05393		0.135958			0.042621
0.383114			0.027236		0.372624			0.086126		0.24365			0.013791		0.383943			0.029407
0.087402			0.136151		0.078025			0.144274		0.028423			0.069478		0.074065			0.095076
0.136038			0.117578		0.120254			0.109568		0.091142			0.051435		0.126905			0.095757
0.138006			0.162623		0.139758			0.142097		0.049277			0.029831		0.14858			0.153014
0.290511			0.035611		0.284182			0.058415		0.290422			0.044687		0.365966			0.050899
0.100949			0.123191		0.061584			0.090285		0.042542			0.03752		0.046013			0.081247
0.091968			0.227287		0.136039			0.207213		0.038484			0.106093		0.091162			0.18382
0.070632			0.143253		0.028374			0.106421		0.02321			0.055925		0.01831			0.102931
0.113159			0.155926		0.080579			0.153326		0.044925			0.046677		0.028773			0.122075
0.08515			0.145273		0.085687			0.139506		0.024268			0.031348		0.015265			0.097543
0.049726			0.148123		0.087202			0.16179		0.056945			0.090262		0.053354			0.096641
0.086611			0.170609		0.070138			0.181046		0.024911			0.046312		0.035697			0.125644
0.20336			0.16794		0.20398			0.151191		0.061786			0.065634		0.089242			0.140556
0.213135			0.09564		0.204479			0.073115		0.045635			0.146071		0.105558			0.187652
0.20352			0.08531		0.188909			0.090876		0.041283			0.12373		0.098285			0.008208
0.225351			0.196308		0.218792			0.177474		0.074123			0.013572		0.155938			0.094753
0.124212			0.196973		0.1324			0.179524		0.069636			0.118935		0.108986			0.059652
0.157238			0.235068		0.154992			0.227836		0.064924			0.04787		0.11519			0.032507
0.277488			0.193434		0.314827			0.1686		0.084509			0.015593		0.260824			0.08808
0.125345			0.154147		0.106364			0.11957		0.198859			0.017802		0.141427			0.040357
0.180567			0.216776		0.172906			0.189295		0.039009			0.091538		0.033408			0.154466
0.066934			0.042977		0.042144			0.040441		0.036279			0.000455		0.010447			0.027415
0.11579			0.068079		0.104046			0.056059		0.065011			0.009171		0.089248			0.023337
0.119369			0.105966		0.091922			0.095347		0.042889			0.05842		0.053142			0.020901
0.111234			0.218163		0.060395			0.238742		0.026709			0.049785		0.056532			0.058553
0.042135			0.213492		0.068862			0.120299		0.048712			0.029741		0.073532			0.065881
0.216117			0.222118		0.178672			0.156771		0.020126			0.076921		0.077395			0.117172
0.091083			0.122263		0.153351			0.13619		0.063739			0.087945		0.073607			0.199682
0.173531			0.235495		0.152268			0.18797		0.029865			0.089009		0.060824			0.116746
0.097076			0.204946		0.095716			0.170313		0.025393			0.054598		0.046576			0.16695
0.082777			0.075343		0.052255			0.028468		0.006069			0.071805		0.017608			0.027796
0.268683			0.182549		0.192441			0.177805		0.122043			0.260688		0.153376			0.117842
0.194531			0.175239		0.095632			0.14266		0.023275			0.027811		0.187883			0.052921
0.126053			0.138532		0.061105			0.169939		0.052014			0.048512		0.033046			0.049943
0.064262			0.136728		0.013838			0.150935		0.034027			0.051579		0.011211			0.05906
0.107559			0.035221		0.0983			0.005455		0.013854			0.028665		0.086075			0.022589
0.095239			0.143197		0.031103			0.120208		0.04979			0.021298		0.031635			0.124994
0.012645			0.134441		0.047475			0.144942		0.033129			0.061244		0.038988			0.139378
0.076376			0.118753		0.083775			0.064277		0.082174			0.027497		0.131615			0.065455
0.113674			0.079801		0.103903			0.05885		0.069686			0.03657		0.034167			0.076167
0.090809			0.160546		0.049218			0.108248		0.047			0.126356		0.035658			0.060866
0.048987			0.15974		0.063497			0.076943		0.029558			0.097301		0.056696			0.064125
0.097489			0.072085		0.11832			0.040643		0.021135			0.015018		0.020099			0.052194
0.06312			0.056003		0.061604			0.084492		0.071139			0.018396		0.084783			0.056804
0.086703			0.103441		0.065094			0.088567		0.097911			0.00687		0.065884			0.064036
0.016047			0.078963		0.032918			0.090722		0.051863			0.017933		0.037386			0.028796
0.15795			0.168266		0.177992			0.086166		0.08882			0.054032		0.121336			0.069467
0.088705			0.074059		0.052959			0.074443		0.050053			0.028767		0.053396			0.042738
0.134471			0.123555		0.072956			0.106252		0.088057			0.097826		0.110165			0.105631
0.143803			0.130037		0.094508			0.107327		0.032643			0.045064		0.069885			0.090363
0.222284			0.131517		0.096806			0.04926		0.182891			0.064221		0.121508			0.02739
0.045479			0.065302		0.016047			0.061088		0.048356			0.032014		0.007669			0.040575
0.120664			0.136675		0.076191			0.095745		0.085116			0.033839		0.059735			0.030864
			0.10399					0.070736					0.02855					0.050527
			0.097368					0.145267					0.028386					0.036103
			0.075839					0.045491					0.049105					0.01872
			0.053173					0.010669					0.012389					0.014805
			0.144353					0.125704					0.054061					0.056279
			0.149108					0.1081					0.024298					0.056807
			0.100878					0.094322					0.014548					0.037602
			0.226608					0.207383					0.03818					0.102451
			0.068395					0.124968					0.019751					0.05508
			0.014355					0.123749					0.01477					0.006311
			0.17294					0.247237					0.017925					0.040812
			0.127278					0.167536					0.007033					0.020421
			0.06724					0.090566					0.026179					0.07127
			0.172299					0.154515					0.04212					0.082683
			0.191919					0.211301					0.044567					0.140363
			0.243503					0.273608					0.229064					0.11687
			0.203772					0.17565					0.058288					0.057223
			0.066541					0.084914					0.022127					0.077692
			0.097637					0.114868					0.089012					0.040852
			0.08325					0.122716					0.176439					0.14857
			0.067529					0.099862					0.088166					0.139401
			0.06938					0.098026					0.122727					0.085417
			0.225101					0.197879					0.131781					0.205939
			0.331616					0.282089					0.045198					0.104374
			0.161006					0.122417					0.038304					0.091549
			0.053189					0.031788					0.03989					0.037223
			0.121339					0.021937					0.010026					0.168153
			0.076326					0.041787					0.035926					0.022539
			0.064981					0.099599					0.051678					0.041516
			0.120037					0.059578					0.006731					0.002563
			0.064354					0.061713					0.021873					0.051534
			0.075358					0.083117					0.026297					0.04865
			0.090089					0.082566					0.029111					0.074251
			0.117977					0.123418					0.021611					0.083155
			0.174356					0.155801					0.032966					0.118054
			0.110003					0.189305					0.080867					0.061152
			0.096795					0.129149					0.070783					0.041058
			0.097136					0.133678					0.053619					0.012844
			0.0444					0.165404					0.010766					0.018143
			0.140951					0.067366					0.019144					0.025052
			0.127279					0.020941					0.028803					0.082711
			0.195387					0.100785					0.01706					0.059851
			0.213833					0.026814					0.121258					0.075221
			0.207367					0.077954					0.039783					0.071523
			0.19335					0.057776					0.003369					0.014429
			0.076947					0.088743					0.037936					0.060442
			0.269272					0.174128					0.048756					0.037748
			0.075523					0.015742					0.057523					0.025448
			0.127587					0.043094					0.023484					0.049499
			0.19943					0.132282					0.039324					0.087907
			0.116487					0.066144					0.024827					0.062545
			0.145001					0.198091					0.017479					0.084791
			0.199057					0.20556					0.094606					0.114444
			0.117927					0.062141					0.021574					0.038909
			0.193253					0.039915					0.022363					0.024768
			0.153814					0.063878					0.016457					0.045426
			0.137705					0.045167					0.0619					0.096388
			0.126509					0.082267					0.014304					0.040839
			0.116271					0.180324					0.020894					0.048883
			0.135115					0.153418					0.029953					0.057153
			0.20127					0.306003					0.018176					0.085129
			0.086263					0.188978					0.129431					0.075133
			0.0649807					0.0995986					0.0516784					0.0415159
			0.120037					0.0595782					0.00673107					0.00256266
			0.0643536					0.0617134					0.0218726					0.0515339
			0.0753576					0.083117					0.0262972					0.0486499
			0.0900893					0.0825664					0.0291115					0.0742512
			0.117977					0.123418					0.0216114					0.0831553
			0.171921					0.121013					0.0430695					0.121707
			0.174356					0.155801					0.0329664					0.118054
			0.110003					0.189305					0.0808667					0.0611515
			0.0967947					0.129149					0.0707835					0.0410579
			0.0971358					0.133678					0.053619					0.0128437
			0.0960433					0.0322356					0.0157064					0.0136159
			0.0443997					0.165404					0.0107659					0.0181432
			0.145319					0.0505323					0.00560689					0.00867451
			0.140951					0.0673655					0.0191436					0.025052
			0.127279					0.0209412					0.0288033					0.0827106
			0.195387					0.100785					0.0170604					0.0598509
			0.116925					0.0946251					0.0100248					0.0213498
			0.213833					0.0268141					0.121258					0.0752212
			0.207367					0.077954					0.0397829					0.0715232
			0.19335					0.0577758					0.00336874					0.0144293
			0.0769467					0.088743					0.0379359					0.0604416
			0.269272					0.174128					0.0487563					0.0377481
			0.116102					0.0333933					0.0296174					0.0028318
			0.0755226					0.015742					0.0575232					0.0254477
			0.127587					0.0430938					0.0234842					0.0494989
			0.19943					0.132282					0.0393238					0.0879074
			0.116487					0.0661436					0.0248274					0.0625451
			0.231131					0.0989783					0.0423947					0.0165931
			0.145001					0.198091					0.017479					0.0847912
			0.199057					0.20556					0.0946058					0.114444
			0.117927					0.0621406					0.0215743					0.0389086
			0.193253					0.0399148					0.0223626					0.024768
			0.153814					0.0638784					0.016457					0.045426
			0.137705					0.0451666					0.0619001					0.0963878
			0.126509					0.0822671					0.0143036					0.040839
			0.116271					0.180324					0.0208944					0.0488835
			0.135115					0.153418					0.0299533					0.0571533
			0.20127					0.306003					0.0181758					0.0851293
			0.050264					0.0627517					0.0830097					0.0215782
			0.0862625					0.188978					0.129431					0.0751325
			0.109391					0.251675					0.0361377					0.0291564

## Sheet: Sfig1
Sfig1c											Sfig1d
S-O					O-S						WT				KO
WT_S	WT_O	KO_S	KO_O		WT_S	WT_O	KO_S	KO_O			E_E	1stSO	2ndSO		E_E	1stSO	2ndSO
383.775	21.4036	179.653	353.082		214.898	77.6421	349.265	139.217			0.104538	1.12066	0.380937		1.08033	0.45274	0.000294749
56.8658	24.0634	118.089	168.135		49.0049	27.5303	107.757	132.614			2.18663	3.45022	0.0900224		0.500191	0.525552	0.0798981
0	33.2022	110.319	79.1172		14.7617	96.2668	98.7748	121.291			1.22812	0.515819	1.21335		1.39468	1.00869	0.316824
94.5394	55.4647	219.282	175.077		243.439	210.665	102.592	161.558			0.00562392	0.325917	1.2964		0.63063	0.945915	0.273824
207.918	56.5967	304.736	220.166		30.5433	141.372	105.77	437.265			0.284549	0.144012	0.710598		0.570512	1.41256	0.173851
89.5618	15.6816	150.775	145.993		34.2002	114.756	44.4268	38.6621			0.138684	1.33748	0.430272		1.34707	0.126305	0.725751
421.208	145.727	102.602	105.506		3.03191	36.0047	159.809	149.151			0.375475	1.64917	1.44063		1.64347	0.451989	0.155571
229.788	86.4159	499.562	56.4587		143.018	145.548	300.888	238.764			1.28669	0.550027	0.0322319		0.772249	0.38248	0.683542
327.857	63.2725	23.7954	11.1058		31.5757	331.789	35.1742	28.3653			0.363589	1.59428	0.123829		0.0296292	0.198042	0.0794391
43.2579	236.903	123.334	102.043		4.52787	3.25718	70.9603	138.614			1.55755	0.151538	0.321767		0.0701439	0.016555	0.590328
65.2836	308.831	252.419	128.342		443.639	15.6147	212.706	113.225			3.4084	0.575279	0.716709		0.0619339	0.382393	0.54004
220.03	31.6182	213.291	131.898		66.5435	203.097	37.6807	376.346			1.17209	3.04036	0.131843		0.235576	0.696963	1.31865
242.579	105.969	475.506	50.9578		87.003	9.45809	103.471	434.54			1.95415	1.77408	0.614667		0.182102	0.36129	0.0801956
75.4017	93.8247	142.215	99.1885		8.27694	63.5695	108.775	209.637			2.25973	1.81119	0.262619		0.312166	0.172372	0.19321
363.097	41.822	146.87	94.1156		103.696	133.12	123.317	142.201			1.74383	0.541329	0.724144		0.0367853	0.468852	0.0675216
123.891	51.3377	210.493	70.5262		23.5954	34.9012	157.203	164.018			0.890095	0.29175	0.842145		0.43998	0.272984	0.438698
200.841	82.026	299.199	97.5036		118.021	13.8228	59.8074	372.205			1.63201	0.930434	0.755547		0.56278	0.227576	0.845505
89.5299	98.8796	64.8037	493.373		47.1119	181.579	230.605	294.854			0.431058	1.29203	1.28199		0.594244	0.0166911	0.512922
70.0613	97.4037	90.4895	38.0641		0	230.906	76.9602	64.9105			2.02224	2.24737	1.51492		0.217062	0.277285	1.02338
548.514	11.9787	105.919	131.179		98.5438	224.347	33.9392	22.6786			0.601587	0.453969	0.53592		0.0662232	0.479245	0.379279
80.4194	234.293	128.735	194.547		228.987	36.7196	337.882	79.5292			0.520774	0.584903	0.222989		0.127183	0.504144	0.172312
249.125	51.6568	196.209	100.001		172.684	109.213	149.293	85.898			1.3644	0.407731	0.945304		0.731493	0.606693	0.620769
101.467	106.983	137.343	115.473		77.171	83.989	82.855	87.1221			1.12148	2.57189	2.52304		0.451827	1.15101	0.665394
276.301	43.9839	122.133	103.244		131.781	91.8667	70.9603	139.815			1.28929	0.0304593	0.816497		0.237961	0.153644	0.424638
151.913	155.66	137.029	433.46		246.387	21.5265	237.766	281.347			0.786296	0.7598	0.875078		0.576398	0.100016	0.31316
385.692	43.9348	43.9709	21.6084		190.579	114.23	41.585	24.4653			0.337709	0.554419	0.734119		0.879923	0.799317	0.656414
279.279	147.583	58.6996	470.397		95.9937	147.98	462.837	42.3829			0.638008	0.195055	0.180544		0.0615974	0.781313	0.548044
296.688	21.0064	378.313	146.869		47.2149	286.704	414.002	109.746			1.93237	1.16131	1.23829		0.640253	0.324158	0.655936
69.8862	79.8201	511.971	13.1147		45.3809	209.306	21.1925	548.962			0.301358	16.2402	0.977649		0.489535	2.04706	0.562049
98.9327	373.194	21.6215	27.9393		369.843	47.6578	13.2416	22.6544			0.966298	2.38558	0.795234		0.161418	0.800994	2.20791
363.446	39.9231	141.091	48.1168		49.2649	229.806	94.9637	53.4037			0.093095	0.550295	1.34851		1.45823	0.802752	1.05778
76.7072	263.925	378.196	79.0112		458.713	13.1447	144.865	312.656			1.56746	2.79949	3.39926		0.411211	1.04417	0.571994
209.363	86.2729	385.678	135.449		199.903	89.4442	62.5876	517.438			0.300278	0.16926	1.96038		0.943873	0.452181	0.485825
338.319	103.854	228.132	15.8506		-13.2683	596.825	6.86888	6.46887			1.4612	10.4455	0.653566		0.248559	0.456823	0.228108
202.234	156.495	71.1353	232.319		315.016	32.0412	263.227	891.898			1.08831	0.569961	0.23852		0.127341	0.441341	0.0572352
267.874	33.6702	120.582	228.929		177.623	17.5116	136.117	30.0294			0.872717	1.12504	0.559299		0.861783	0.320119	0.524119
299.556	121.869	134.865	399.327		85.4849	314.863	338.762	170.743			1.31559	0.73633	0.163562		0.099881	0.629158	0.199162
183.363	45.2599	96.8338	170.51		26.9894	306.659	127.992	67.3641			0.133088	0.38362	0.72278		0.0105263	0.802742	0.188743
51.1792	44.2719	68.4094	23.4135		155.753	98.6707	54.9487	472.976			0.697999	1.01479	0.276079		0.37597	0.447121	0.0245361
91.6881	192.736	75.047	78.4428		61.9296	449.528	87.7248	129.719			0.0493927	0.111252	0.209557		1.15615	0.411522	0.701189
187.186	56.4866	17.0826	566.241		46.0451	67.8844	237.028	116.006			0.875843	1.06851	0.447639		0.262806	0.622988	1.17256
143.643	75.2021	91.6621	127.282		160.236	123.946	70.1573	71.3432			0.173642	0.410034	0.350837		0.306708	0.296401	0.703122
181.93	176.152	220.452	107.017		197.342	168.956	100.316	135.505			1.45092	0.0775174	0.989855		0.231715	0.197995	0.80587
144.119	146.182	214.011	208.779		129.478	89.5529	275.76	186.266			0.741389	0.211844	0.596227		0.598855	0.294119	0.617216
131.366	173.443	157.837	124.16		483.322	10.6777	57.5806	165.833			0.625631	1.58062	0.579936		0.866044	0.00588736	0.780121
310.386	87.7649	41.774	56.3757		148.929	45.3088	419.612	24.2414			0.438213	0.247644	0.664643		0.963293	0.0626657	0.186514
187.186	56.4866	75.5005	332.521		46.0451	67.8844	183.912	66.7533			0.837501	1.21743	2.0469		0.0673008	0.437248	0.370305
181.93	176.152	114.512	338.878		197.342	168.956	267.775	123.116			0.629826	1.58288	0.968806		0.0920275	1.35471	1.52043
166.598	54.9776	230.61	24.2414		118.09	111.097	6.71481	130.253			2.36889	2.70696	2.0267		0.527081	0.135985	1.98741
93.0319	125.86	127.213	42.6662		423.595	19.2166	21.4245	140.353			0.163996	2.13289	0.722023		1.69899	1.05296	0.651278
315.939	62.2295	44.534	68.1043		37.0659	153.315	313.748	27.7994			0.180447	0.151239	0.424454		0.475337	0.886144	0.237603
145.222	122.48	208.079	65.7335		338.293	0	10.3707	18.3825			0.907432	0.724257	0.942911		0.351404	1.15609	0.890661
236.195	61.6096	94.7687	19.4246		183.86	111.222	11.8138	17.9216			0.164075	1.45003	0.653462		0.200276	1.03108	0.502335
145.235	43.284	156.921	133.467		146.781	56.6947	54.4818	113.948			0.999532	0.0265421	0.656293		0.869402	0.685314	1.21268
106.19	111.119	187.477	148.74		34.4418	30.6863	496.108	13.5737			0.00956397	0.814827	0.611894		0.521022	0.582769	0.256444
69.6374	44.87	260.877	194.218		117.331	90.983	55.3987	494.809			0.0775731	0.505357	0.283579		0.177374	0.397527	0.673448
		124.907	143.298				145.742	64.8156			0.00644832	1.05339	1.61538		0.151233	0.29745	0.8246
		97.6368	86.608				55.3987	494.809			0.375467	1.28624	0.166046		0.535159	1.17733	0.293122
											1.81977	2.61022	2.42018		0.335554	0.742662	0.697533
											1.08036	0.0417278	2.22178		0.10515	0.792847	0.11188
											0.551316	1.17384	0.998942		0.365014	0.182335	0.224087
											0.0776622	2.98827	1.25331		1.09484	0.141692	0.430838
											0.359276	6.04663	0.864757		0.264655	0.251783	0.21849
											0.0945216	0.528634	2.31759		0.330771	0.475411	0.213486
											1.11417	0.972662	1.52067		0.293312	0.159579	0.343633
											0.558284	0.259565	0.687439		0.419106	0.256773	0.8926
											0.339973	0.687148	0.203803		0.561519	0.234516	0.843819
											0.692435	0.456706	0.384507		0.0332989	0.35626	0.426689
											0.511597	0.363713	0.648129		0.605443	0.662426	0.5175
											0.31163	0.975536	0.0131648		0.468231	0.505184	0.688536
											0.488916	0.630092	0.492481		0.545678	0.476993	0.352411
											0.0915646	0.266024	0.77318		0.363288	0.156313	0.438204
											0.15129	0.189881	0.560251		1.0461	0.261216	0.380526
											0.994229	0.62477	0.892626		0.263914	0.557533	0.369513
											0.147924	0.381757	0.542822		0.108576	0.0405035	0.237798
											0.225029	0.0512312	0.812689		0.318283	0.0872354	0.728152
											0.726027	0.336164	0.0215543		0.0124187	1.65129	0.463608
											0.497183	0.00614456	0.239968		0.0865295	0.320424	0.427128
											0.436553	0.719535	0.782787		0.455213	0.0430573	0.443938
											0.0501009	0.798482	0.610338		0.138181	0.287191	0.733222
											1.32357	1.16226	0.889974		0.39977	0.929549	0.478066
											0.312515	1.34268	2.22684		0.394565	1.61708	0.205624
											0.267264	0.999241	0.100789		0.118232	0.0480334	0.382334
											0.677093	1.2318	0.177341		0.372621	0.0157281	0.396787
											0.384819	0.279371	1.15901		0.234395	0.133438	0.000762894
											0.763698	0.210908	0.27237		0.017085	0.249881	0.0396819
											0.298364	0.0631151	0.325521		0.474389	0.472038	0.0781415
											0.606551	1.37982	1.06653		0.227333	0.129758	0.380609
											0.415644	0.206342	0.0372687		0.0474916	0.308812	0.28339
											0.283261	0.702925	0.286945		0.256531	0.580497	0.658527
											0.133432	1.20497	3.5854		0.420147	0.255998	0.0614304
											0.201454	0.719461	1.06681		0.794105	0.919132	0.111781
											0.005398	0.930885	0.28407		0.632821	0.181395	0.439466
											1.02019	0.434421	0.819178		1.02408	0.60533	1.4111
											1.53394	0.586929	1.84752		0.134297	0.790557	0.777936
											0.655263	0.974819	0.192861		1.07227	1.0373	1.19993
											0.644229	1.49616	0.652032		0.712083	0.25925	0.501909
											0.544135	0.784009	0.495305		1.01267	0.494649	1.59717
											0.77675	0.187348	0.374771		0.694815	0.209661	0.330464
											0.797806	2.65008	0.0200236		1.29246	0.162193	0.723386
											0.521271	2.94761	1.56084		0.25987	1.08208	0.231664
											1.74541	0.770894	0.77817		0.327888	0.534932	0.0405019
											0.803514	0.833118	0.785968		0.715903	0.366079	0.461945
											0.555641	1.52323	1.01138		0.120292	0.641154	0.358049
											0.00665241	0.338392	0.411288		0.486692	0.131561	0.198504
											0.989702	0.0708924	0.267588		0.0858482	0.321231	0.286511
											0.228242	1.34855	0.366143		0.437347	0.933699	0.141194
											0.55926	0.83432	0.395183		0.468559	0.0366682	0.603312
											0.010635	0.67938	0.167663		0.00794482	0.265494	0.454989
											0.196481	1.13234	0.660276		0.677895	0.338876	0.502398
											0.391003	0.0995502	0.21208		0.0883109	1.32882	0.286085
											0.244719	0.671705	0.6036		0.701562	0.78337	0.313224
											0.0849015	0.642626	0.481727		0.390709	0.613588	0.400144
											0.200526	1.20458	0.975346		0.246092	0.00144799	0.973935
											0.0959928	2.19317	0.0125217		0.760386	0.17886	1.17349
											0.172848	1.33784	2.8874		0.591431	0.4682	1.13514
											0.0102665	0.100861	0.990878		0.256848	0.149416	0.359759
											0.324437	2.98971	0.794535		0.503417	0.484797	0.989973
											0.612599	0.338813	0.230619		0.157868	0.858909	0.952186
											0.351587	0.878336	0.0659696		0.267342	0.95028	1.04974
											1.12594	0.360904	0.228884		0.682661	0.276178	0.615854
											0.502938	1.02365	0.910837		0.403667	0.644341	0.0182734
											0.595601	0.239816	0.24912		0.356281	0.531604	0.666856
											0.993418	1.74026	1.1976		0.0728417	0.743212	0.582644
											0.0519945	1.67826	0.151765		0.0418546	0.0675704	0.538639
											0.489908	1.58061	1.3287		0.00246343	1.13461	1.4074
											1.10471	0.682211	1.17155		0.0067544	0.44303	0.159062
											0.454702	0.619333	0.599988		0.369901	1.76207	1.01886
											1.58594	2.21577	1.21688		0.544637	0.213799	0.293185
											0.314337	0.438947	0.186556		0.203709	0.345166	0.569349
											0.646281	0.354896	2.64913		0.51533	0.0930029	0.244556
											1.31279	0.487036	1.44876		0.431667	1.11859	0.376792
											0.879221	0.683942	1.41792		0.329839	0.651535	1.24253
											1.35154	1.61852	2.4944		0.327136	0.165272	0.327594
											0.381859	1.48473	0.651092		1.39266	0.261974	1.06658
											1.40757	0.104221	0.982099		0.131851	1.14185	0.302923
											0.64282	0.599713	1.93323		0.00545198	0.767871	1.51557
											0.696578	0.959406	0.145817		0.581322	0.0516165	1.2012
											1.43213	0.430967	0.277877		1.06328	1.71931	0.653912
											0.915551	1.54976	0.613048		0.486998	0.165335	0.166452
											0.380423	0.0443025	0.124957		1.35987	1.70294	0.130936
											0.776448	0.240223	0.38506		1.80177	2.18292	0.702699
											0.534522	0.666147	0.502549		0.988061	0.644954	0.624046
											0.822586	1.1136	0.780669		0.169033	0.519451	0.239442
											2.23505	0.755767	0.436011		0.329	2.04152	0.416014
											0.881932	1.19945	0.358176		0.539672	0.577773	0.194887
											3.04307	1.66555	1.30068		0.707499	0.898417	0.477669
											0.995727	0.233233	0.213348		0.11438	0.1212	0.195183
											0.203184	1.43067	0.0414248		1.424	0.552406	0.204474
											0.239585	0.0118362	1.3452		1.32312	0.721501	1.3465
											1.00191	0.144103	0.178535		0.306154	0.981384	0.559345
											1.07255	1.72264	0.671943		0.659389	0.175337	0.978039
											0.725806	0.985445	0.369418		0.0940451	0.153778	0.36177
											1.35858	0.500059	2.55062		0.288133	0.0360429	0.0861145
											1.20452	3.06044	0.976966		0.161668	0.23973	0.740788
											0.525808	0.79829	0.00390144		1.28894	0.262664	0.478334
											0.82339	0.67918	0.669454		0.440386	1.64952	0.521694
											0.27331	0.698964	0.960385		0.0314131	1.27636	0.277454
											1.24248	1.06064	0.59572		0.218531	0.227996	0.000920042
											0.285267	0.492193	0.790498		0.385518	0.20362	0.911685
											0.478697	0.420546	0.0437207		0.178972	0.574508	0.448238
											0.87083	0.785598	0.139245		0.283905	0.830185	0.721299
											0.499049	0.121502	0.320527		0.49509	0.364622	0.515982
											0.541398	0.639075	0.476981		0.630491	0.504634	0.423027
											0.489574	0.266053	0.0973889		0.191013	1.53114	0.738925
											0.356433	0.502447	0.668923		0.41407	0.388901	0.301464
											0.938474	0.780007	0.127349		0.722114	0.00667271	0.235352
											1.65666	3.98849	0.578695		0.60629	1.3872	0.881021
											0.304041	1.33034	0.752442		0.597074	0.577677	0.274818
											0.690225	4.09137	0.846676		1.37739	0.134692	0.108478
											0.066468	1.714	1.16448		0.884573	0.698087	0.389773
											0.345216	0.677984	0.482164		0.445699	0.0499635	1.55876
											0.764685	1.63606	0.268626		0.644977	0.524959	0.353408
											0.220012	0.0656667	0.735488		4.08039	5.47766	4.22225
											0.476953	0.114992	0.215318		0.720944	0.0164982	0.294444
											0.110912	0.502422	0.256397		0.0464798	0.851494	0.242721
											0.551612	0.6214	1.92204		0.638695	0.640671	0.113067
											0.326457	0.82966	0.0842343		1.22991	0.0571881	0.575126
											0.00622421	2.67726	0.587108		0.64958	0.549294	0.0328371
											0.159903	0.456647	1.31764		1.36125	0.413237	0.110722
											0.266128	0.549694	1.9092		0.64255	2.09539	0.108105
											0.0711638	0.26527	0.67153		0.841306	0.267422	0.0475453
											0.408524	1.1282	0.826034		0.135062	0.496492	0.20111
											0.294403	0.806844	0.0867691		0.024665	0.171278	0.162457
											0.131897	0.0811611	0.590768		0.887113	1.10079	0.626987
											0.483951	2.37937	0.096405		0.25372	0.723095	0.0232231
											0.361424	1.07677	0.39176		0.772978	0.0148295	0.30134
											0.759095	0.319426	1.39593
											0.648157	0.63307	1.30194
											0.360723	1.25856	0.104397
											0.974658	0.1299	0.357783
											1.31117	0.53239	0.508632
											0.322704	0.148187	0.724748
											0.577858	0.355085	0.518398		0.267199	3.15991	0.96479
											0.559983	0.146669	0.603193		0.301176	1.14539	0.211854
											0.394827	0.503598	0.155861		0.10234	0.613084	0.308675
											0.581814	0.602717	0.0657229		0.595096	0.53492	0.303029
											0.00713428	1.20998	0.260806		0.435811	0.851924	0.0780432
											0.230416	0.180711	0.0728735		0.423762	0.354484	1.65926
											0.191583	0.120206	0.429715		0.275644	0.122458	0.386863
											0.594049	1.0523	1.47414		0.0172775	0.256903	0.0476099
											0.448615	0.722755	0.695139		0.621102	0.22238	0.776189
											0.251172	0.172065	0.446153		0.728614	0.417762	0.99284
											1.45363	0.946406	0.75898		0.797067	1.17399	0.0482091
											0.86547	1.23888	0.429497		0.61855	0.98531	0.508446
											0.590444	0.112958	0.445158		0.57185	1.75797	0.0763924
											0.593535	0.355513	0.101554		0.312469	2.44342	0.599932
											0.464022	0.610382	0.851179		0.541939	0.99534	1.66467
											1.23982	0.11398	0.574293		1.07482	0.0868689	1.86217
											0.250734	0.687995	0.672907		0.804154	0.270689	2.77044
											0.227786	0.184668	0.579887		0.57722	2.83866	1.55556
											0.187364	0.279904	0.790876		0.71898	0.27134	1.36716
											1.40839	1.88273	8.44807		0.14505	0.664717	0.321034
											0.120131	0.962011	1.92016		1.76138	4.50441	0.149246
											0.0812498	0.969452	0.345663		0.0537605	1.2708	0.422048
											0.482018	0.0677391	0.965989		0.691329	1.44761	0.0305446
											0.443739	0.103044	0.822034		0.0411426	2.16366	0.0164184
											0.461149	0.0295619	0.530327		0.281358	0.101177	0.263102
											0.673495	0.311822	1.74717		0.538428	7.73779	1.45861
											0.529715	0.105275	2.15614		0.537831	2.47517	1.01877
											0.419123	0.288316	0.275388		0.435223	4.15587	1.27876
											0.0711638	0.26527	0.67153		0.276598	0.16423	0.205184
											0.408524	1.1282	0.826034		1.02356	2.45315	1.14313
											0.294403	0.806844	0.0867691		1.09171	3.16933	1.24081
											0.131897	0.0811611	0.590768		0.088063	1.66321	0.0700204
											0.483951	2.37937	0.096405		0.427781	6.4026	0.584183
											0.361424	1.07677	0.39176		0.185776	0.512857	0.00145169
											0.759095	0.319426	1.39593		0.435445	1.86904	1.50063
											0.594049	1.0523	1.47414		0.224214	0.859172	0.419442
											0.448615	0.722755	0.695139		0.102385	1.77041	0.0636484
											0.251172	0.172065	0.446153		0.409508	0.950063	0.62742
											1.45363	0.946406	0.75898		0.0991789	0.0236617	1.21153
											0.86547	1.23888	0.429497		0.834503	1.28833	0.650114
											0.590444	0.112958	0.445158		0.554533	0.439514	0.100786
											0.413641	0.692486	0.143357		0.48145	0.452358	0.859345
											0.698266	0.776929	0.784133		0.395249	0.0121465	0.375739
											0.15332	0.666429	0.733045		0.447408	0.12159	0.534843
											0.07277	0.447738	1.01185		0.245432	0.279747	0.479617
											1.04191	0.904547	0.624938		0.19132	0.102819	0.262726
											0.214189	0.488612	0.0903745		0.1664	0.959433	0.491914
											0.244565	0.230488	0.50322		0.727817	0.144956	0.887637
											1.0063	0.313074	0.958516		0.843613	0.219468	0.184746
											0.298502	0.958689	0.291679		0.294504	0.142768	0.148366
											0.0760475	0.0998495	1.36044		0.0274072	0.0490847	1.18053
											0.248186	0.0373291	0.402629		0.297462	1.19562	0.0233561
											0.11477	0.166653	0.852061		0.413798	0.747272	0.740486
											0.303356	1.68612	0.146119		0.261478	1.36111	0.17058
											0.0818069	0.282224	0.617503		0.944953	0.470627	1.54318
											1.20498	0.308267	0.326228		0.0101362	2.14669	0.316735
											0.73516	0.20941	0.67433		0.53076	1.07107	1.03329
											0.900202	1.70415	6.11266		0.421397	0.727217	0.165355
											0.43907	0.455737	0.946058		0.375215	0.175307	0.0867933
											0.664318	0.217893	0.00255608		0.454389	0.650223	1
											0.12005	1.78711	0.953783		0.0638297	0.205244	1.37755
											0.220153	0.222607	0.0959558		0.0466648	1.08943	0.539312
											0.403699	0.00731428	0.906197		0.99167	2.47492	0.196597
											1.62028	2.79437	0.255934		0.289566	0.125082	0.673704
											0.403374	0.0905673	1.03728		0.38884	0.0255908	0.396107
											0.0171847	0.489454	1.08871		0.4592	1.18903	7.98098
											0.961835	0.679977	0.105772		1.0042	0.451828	1.09249
											0.22989	0.276141	0.236405		0.667204	0.36712	0.427383
											0.58274	0.303402	0.324446		0.00386467	0.655799	0.0580161
											0.187639	1.49762	0.19105		0.39883	0.279194	0.424683
											0.532445	2.71463	0.63049		0.00743699	0.200276	0.0994777
											1.23012	0.906463	0.639156		0.30532	0.181654	0.384963
											0.2961	0.638267	0.606818		0.389459	0.495386	0.206335
											0.511497	0.221586	0.253071		0.765983	0.188306	0.365619
											0.486885	0.110668	0.0618011		0.329207	0.715884	0.360925
											0.434583	0.134468	0.538823		0.0206897	0.238582	0.00331999
											0.711611	0.927893	0.316112		0.550234	0.125641	0.0565842
											1.01583	0.373371	0.747117		0.37999	0.321831	0.149019
											0.398827	0.192612	0.570033		0.174268	1.50449	0.0584733
											0.616692	0.543723	1.26086		0.524414	0.810676	0.235619
											0.0874091	0.879673	0.275012		0.691389	0.624638	1.10412
											0.994417	0.659888	1.38985		0.00469032	1.44719	0.983883
											0.367457	0.440046	0.0848096		1.58003	0.288465	1.50843
											0.229059	0.714494	0.0861249		1.00098	0.682869	1.23178
											0.0880533	1.28077	0.321892		0.000126841	1.50873	2.44882
											2.25011	0.480545	0.129303		0.650049	0.598655	1.95135
											0.10118	0.936852	1.52392		0.767115	0.910099	0.385823
											0.234164	0.871746	1.78377		0.0392766	1.30756	0.29841
											0.970042	0.0819575	1.22059		1.32003	0.798327	0.819332
											0.55104	0.0404345	1.04519		1.57768	0.00562155	0.65774
											0.210932	0.167888	5.74571		0.0808543	0.25432	0.545731
											1.21293	0.0362318	1.5085		0.854534	0.189377	1.21892
											0.221779	1.02831	0.482353		0.0429577	1.32326	1.33562
											0.206452	1.09601	0.646169		0.0287383	0.638227	0.598382
											1.15384	0.0416107	1.41608		1.08451	1.49758	1.0547
											0.953131	0.182634	1.17849		0.445437	0.192059	0.828772
											0.668849	0.761673	0.870675		0.0719992	1.67894	0.952633
											0.411758	0.708795	0.910805		0.415352	2.43147	1.87853
											0.107009	1.23857	2.21673		0.172284	1.13728	0.330012
											0.754943	0.262077	0.251124		0.0344247	0.248871	0.438748
															0.218251	0.18111	0.0994953
															0.11747	0.0229149	0.502396
															0.73178	0.701813	0.151487
															0.425962	0.336952	1.64087
															0.30782	0.740198	0.304374
															0.289802	0.425916	0.42068
															0.603734	0.972873	0.130335
															0.345377	0.510393	0.259355
															0.227482	0.27023	0.234964
															0.0392772	0.508808	0.342622
															0.11687	0.0282466	1.0014
															0.0413217	0.0918941	0.39492
															0.356047	0.470228	0.063407
															0.119555	0.21658	0.0527339
															0.247098	0.218889	0.484235
															0.0527422	0.999085	0.045591
															0.402471	0.0200763	0.0548505
															0.213562	0.677084	0.0512411
															1.27123	0.251216	1.34429
															0.0660398	0.451146	0.356687
															0.00821548	0.239002	0.472677
															0.366936	0.127831	0.751189
															0.959437	0.858771	0.188652
															0.378685	0.57406	1.83281
															0.0357314	3.95115	1.61749
															0.722805	1.33928	0.67633
															1.26525	2.94854	1.08247
															0.444242	4.38136	0.633217
															0.39555	3.50328	0.144727
															0.933762	3.24654	1.22859
															0.531659	0.157403	0.195749
															0.0107369	0.135861	0.778091
															0.819407	2.9683	0.72761
															0.0251656	0.847564	2.29038
															0.00315869	2.64266	0.181606
															0.758565	1.36479	1.06348
															0.321487	0.545364	0.206185
															0.535374	0.616393	0.654537
															0.330573	0.112238	0.0663912
															0.00234592	0.833423	0.362301
															0.0840738	0.464946	0.183144
															0.194777	0.702184	0.315229
															0.61129	0.768697	0.0194832
															0.360429	0.514324	1.25667
															0.230851	0.711668	0.421123
															0.242702	1.62527	1.18596
															0.142819	0.765323	0.702075
															0.763096	1.70361	1.47487
															0.0961582	0.308559	0.383492
															0.0818446	0.109385	0.268144
															0.383463	0.306262	0.222141
															0.303812	1.79672	0.934609
															0.119384	0.315835	0.86187
															0.275147	0.944179	0.463175
															0.858771	0.0856825	0.757894
															0.57406	1.72845	0.169793
															3.95115	1.5924	1.73206
															1.33928	0.871091	2.2638
															2.94854	0.987437	0.678478
															4.38136	0.626449	1.38421
															3.50328	0.00289257	0.983339
															3.24654	1.15268	2.91914
															0.157403	0.208419	4.19599
															0.135861	0.754175	0.817877
															2.9683	0.667962	1.0448
															0.847564	2.17495	0.815608
															2.64266	0.122368	0.226245
															0.00213092	3.32713	0.141638
															0.764354	0.755829	0.403142
															0.0706889	0.854558	0.695424
															0.430637	0.733038	1.18824
															0.400713	0.187306	0.71519
															0.970116	0.409569	0.871739
															0.329294	0.614637	2.00951
															0.408868	0.0512474	1.67428
															0.903019	0.50702	0.0903924
															0.805698	0.418817	1.38684
															2.21869	1.81728	0.697687
															1.65107	0.00670516	0.131312
															0.919723	0.203807	0.00149656
															1.77198	0.528441	0.479005
															5.74844	0.426194	0.257261
															0.241952	0.341702	0.430584
															0.267436	0.172064	0.288037
															0.0895381	0.412547	0.349782
															0.133099	0.887628	0.323585
															0.0113144	0.447083	0.0651702
															0.302555	0.167302	0.262314
															0.186762	0.827505	0.0344318
															0.555462	1.44586	0.0757731
															0.618203	0.583745	0.744011
															1.29598	0.0108131	0.0899242
															0.279512	0.320557	0.310148
															0.00852109	1.12217	0.154156
															1.1196	2.8616	0.470308
															0.252484	1.14509	0.497957
															0.289484	0.657496	0.124523
															0.53605	0.71932	1.07315
															0.332412	0.106638	1.55204
															0.0235102	0.558181	0.310371
															0.384376	0.127066	0.366023
															0.219818	0.696665	0.223133
															0.0450448	0.441409	0.302177
															0.0682937	1.83896	0.127465
															0.484578	0.799551	0.0439517
															0.514631	0.356333	0.548552
															0.677844	0.199755	0.0642264
															0.198232	0.111871	0.265303
															0.3145	0.423523	0.441697
															0.349679	0.0294058	0.711553
															0.0736706	1.06755	0.948033
															0.2245	1.05899	0.360378
															0.0990644	1.04627	0.203052
															0.264306	1.44627	0.795843
															0.391741	0.26652	0.0271163
															0.211258	0.0863642	0.362627
															0.441595	1.00682	0.105716
															0.463625	0.780266	0.0715452
															0.0507341	0.646051	0.17842
															0.130263	0.338742	0.171272
															0.047367	0.152595	0.585357
															0.464328	0.116852	1.16586
															0.00420969	0.000833102	0.347607
															0.0183243	0.00920844	0.982291
															0.42215	0.461836	0.224157

[truncated: 14 more sheets: Sfig3, Sfig4, Sfig5, Sfig6, Sfig7, Sfig8, Sfig9, Sfig10, Sfig11, Sfig12, Sfig13, Sfig14, Sfig15, Sfig16]
